# Supplementary material for: The instability mechanisms and precursor information of different type rocks based on acoustic emission
Source: PLoS One. 2025 May 27;20(5):e0322126. doi: 10.1371/journal.pone.0322126 (PMC12111691; doi:10.1371/journal.pone.0322126)
Supplement: S1 Dataset — (ZIP) [file pone.0322126.s001.zip]

Archive with 6 entries (5 files):
- S1 Dataset. Minimal data set/
- S1 Dataset. Minimal data set/Granite.xlsx
- S1 Dataset. Minimal data set/Limestone.xlsx
- S1 Dataset. Minimal data set/Marble.xlsx
- S1 Dataset. Minimal data set/Sandstone.xlsx
- S1 Dataset. Minimal data set/Siltstone.xlsx
