# Supplementary material for: The instability mechanisms and precursor information of different type rocks based on acoustic emission
Source: PLoS One. 2025 May 27;20(5):e0322126. doi: 10.1371/journal.pone.0322126 (PMC12111691; doi:10.1371/journal.pone.0322126)
Supplement: S1 Dataset — (ZIP) [file pone.0322126.s001.zip › S1 Dataset. Minimal data set/Granite.xlsx]

## Sheet: RA-AF
Time	RA	AF	RA/AF
0.585028	26.4371	13	2.03362
0.587637	0	0	0
0.589135	11.3189	8	1.41486
2.96762	0	0	0
3.53339	0	1000	0
3.89377	0.378574	143	0.00264737
4.98519	2.26543	11	0.205948
4.98673	16.1316	16	1.00823
4.98752	0	5	0
4.98924	0.1	111	0.000900901
5.83522	0.0794328	125	0.000635463
6.43175	0	0	0
6.43381	0.567862	31	0.0183181
7.21725	0.424767	125	0.00339814
7.25239	0.40095	77	0.00520714
7.67893	1.80678	38	0.0475468
7.69641	0.0794328	333	0.000238537
7.70021	0	0	0
7.70131	11.2298	11	1.02089
7.70245	0.0891251	333	0.000267643
7.70311	11.1406	14	0.79576
7.70411	23.3508	5	4.67015
7.70519	0	0	0
7.7059	11.2	18	0.622222
7.70692	0	0	0
7.70956	0.1	500	0.0002
7.71089	0	0	0
7.89851	1.20605	40	0.0301511
8.96028	2.97335	45	0.0660744
8.97451	8.42455	15	0.561637
8.97524	0.0891251	333	0.000267643
8.97596	32.4086	8	4.05107
8.97775	12.8	8	1.6
9.65032	0.0794328	61	0.00130218
10.6546	0.0630957	100	0.000630957
10.9388	0.44167	133	0.00332083
11.3459	0	1000	0
11.6889	0	1000	0
12.1241	0.0794328	125	0.000635463
12.9308	0.393639	22	0.0178927
14.1611	0.141589	250	0.000566357
14.4303	0	1000	0
14.4335	0	1000	0
15.1892	11.7529	15	0.783529
15.1909	0.0707946	333	0.000212596
15.1917	0.0707946	333	0.000212596
15.1973	0	1000	0
15.1987	0.278675	95	0.00293342
15.2023	0	1000	0
15.2049	0.424767	143	0.0029704
15.2057	0	1000	0
15.5485	0.278675	33	0.0084447
15.5514	0.411096	34	0.0120911
15.9233	15.5078	17	0.912222
15.9241	25.6608	15	1.71072
15.9272	7.00866	7	1.00124
15.9286	0.0891251	19	0.00469079
16.3011	0.253654	33	0.0076865
16.6588	19.1433	10	1.91433
16.6677	0.1	500	0.0002
16.6776	0.378574	20	0.0189287
16.6784	3.59898	15	0.239932
16.6802	0	1000	0
16.6814	0	0	0
17.4966	0	1000	0
17.5015	16.4881	5	3.29763
17.5039	11	9	1.22222
17.5066	0.626842	41	0.0152888
17.5107	0.1	125	0.0008
17.5116	0.357347	63	0.00567217
17.5146	5.21036	31	0.168076
17.5235	0	0	0
17.5241	0	1000	0
17.5288	1.50356	73	0.0205967
17.5321	20.2207	28	0.722167
17.5404	32.4943	14	2.32102
17.5422	8.01316	11	0.728469
17.5439	0	1000	0
17.5463	0.0891251	500	0.00017825
17.548	0.1	500	0.0002
17.8381	0.55603	125	0.00444824
17.841	1.32501	38	0.0348687
17.8485	0.756404	18	0.0420224
17.8514	0.379473	28	0.0135526
17.8535	2.90344	14	0.207389
17.8609	0	0	0
17.8617	0	0	0
17.8629	5.16313	15	0.344209
18.3774	1.6814	40	0.042035
18.397	0	0	0
18.3976	0	1000	0
18.3986	0	0	0
18.692	0	1000	0
18.6926	1.73925	16	0.108703
18.6946	13.1905	13	1.01465
18.6956	0.0891251	15	0.00594167
18.6963	11.3271	8	1.41589
18.6977	0.40095	31	0.0129339
18.7	7.81852	23	0.339936
18.7046	0	0	0
18.7053	0	1000	0
18.9102	17.0358	14	1.21685
18.9128	15.5	6	2.58333
18.9377	13.0262	7	1.86089
18.9415	0.635463	100	0.00635463
18.962	0	1000	0
19.3076	10.8285	23	0.470805
19.3121	0.0794328	333	0.000238537
19.3237	0.758947	55	0.013799
19.325	0.0891251	500	0.00017825
19.3279	0.517539	27	0.0191681
19.3321	4.2323	28	0.151154
19.3416	17.2903	10	1.72903
19.3443	0	500	0
19.3449	0	0	0
19.3456	0	0	0
19.8868	0.562341	54	0.0104137
19.9139	0.399052	50	0.00798105
20.0805	0	0	0
20.489	3.84884	21	0.183278
20.5024	0.623876	125	0.00499101
20.5041	62.9627	32	1.96758
20.5119	0.0794328	7	0.0113475
20.5148	2.99	38	0.0786842
20.526	0.794328	83	0.00957022
20.5266	0	29	0
20.5272	0	1000	0
20.6039	0	1000	0
20.8603	53.8191	33	1.63088
20.8727	8.77853	11	0.798048
20.874	0	1000	0
20.8746	0.1	500	0.0002
20.8778	0.0891251	333	0.000267643
20.8784	1.1772	28	0.042043
20.8904	0	0	0
21.2603	2.40702	31	0.0776457
21.2764	3.07178	32	0.0959931
21.2917	0	0	0
21.2926	93.6612	7	13.3802
21.2951	0	1000	0
21.2959	0.1	500	0.0002
21.2969	0.1	500	0.0002
21.7436	0.44167	10	0.044167
21.7813	0	1000	0
21.7974	0.709627	48	0.0147839
21.8021	2.44	35	0.0697143
21.8173	0.0891251	500	0.00017825
21.8179	0.8	111	0.00720721
21.8185	0.0891251	333	0.000267643
21.8191	0.0891251	6	0.0148542
22.1007	11.0781	29	0.382004
22.1036	0.0707946	333	0.000212596
22.1251	4.06069	26	0.156181
22.13	0.141589	31	0.00456739
22.1309	0	1000	0
22.1323	0.0891251	333	0.000267643
22.4283	0.0707946	111	0.000637789
22.4361	0.36639	45	0.008142
22.4377	10.6535	30	0.355116
22.4428	0	125	0
22.4437	7.66476	11	0.696796
22.4448	8.87542	31	0.286304
22.4536	0	1000	0
22.4548	0.0794328	333	0.000238537
22.456	0	500	0
22.4711	1.11671	37	0.0301813
22.4943	2.4955	67	0.0372463
22.495	30.7405	8	3.84256
22.4961	0.0891251	13	0.00685578
22.4969	0.707946	8	0.0884932
22.4986	0.1	500	0.0002
22.4992	0.0891251	333	0.000267643
22.5004	0	1000	0
22.8938	11.9428	15	0.796184
22.9069	0	0	0
22.9206	0.0707946	15	0.00471964
23.3166	0.476597	125	0.00381278
23.6149	12.3153	14	0.879663
23.6171	9.35813	9	1.03979
23.6181	0	1000	0
23.6194	0.476597	13	0.0366613
24.0286	0.991124	26	0.0381202
24.038	0.534751	143	0.00373951
24.0509	0.237734	58	0.00409886
24.055	0.283851	34	0.00834855
24.7413	4.64374	32	0.145117
24.7481	0.158866	9	0.0176517
24.7495	12.0738	8	1.50922
24.7524	0.0891251	54	0.00165046
24.7538	0.0630957	250	0.000252383
24.7558	0	0	0
24.9763	0.0891251	500	0.00017825
24.9793	0.0794328	500	0.000158866
24.9829	0	1000	0
24.9871	1.76986	22	0.0804484
24.9896	12.1775	11	1.10704
24.9934	6.24472	18	0.346929
24.999	0.875836	40	0.0218959
25.0047	9.69697	33	0.293848
25.0135	19.5393	11	1.7763
25.0173	23.4399	8	2.92999
25.0183	44.3843	6	7.39738
25.5569	0.0794328	125	0.000635463
25.578	0.0794328	43	0.00184727
25.5808	11.5465	15	0.769768
25.5824	12.0738	9	1.34153
25.9481	0	1000	0
25.9569	0.476597	125	0.00381278
25.9651	0.1	500	0.0002
25.9689	0.40095	30	0.013365
25.9707	0.0794328	111	0.000715611
25.9762	6.98304	36	0.193973
25.9806	15.1717	12	1.26431
25.9816	23.1	9	2.56667
25.9886	0.0707946	333	0.000212596
26.226	0	50	0
26.2351	0.534751	143	0.00373951
26.2371	0.0794328	83	0.000957022
26.2381	0.283851	61	0.00465329
26.2388	47.0063	10	4.70063
26.2414	0	1000	0
26.2439	0.19	35	0.00542857
26.2448	3.50831	18	0.194906
26.2462	0.449873	91	0.00494366
26.2691	0.319332	22	0.0145151
26.2701	0.904279	46	0.0196582
26.7087	0.318486	100	0.00318486
26.7127	0.0794328	74	0.00107342
26.7419	0.394574	32	0.0123304
27.0859	0.179574	50	0.00359147
27.0933	0.535493	35	0.0152998
27.1046	0.44167	111	0.00397901
27.4629	0.221359	71	0.00311774
27.4705	0.393639	143	0.00275272
27.4751	0.0891251	500	0.00017825
27.4826	5.21036	25	0.208414
27.4886	0	0	0
27.4926	0.0891251	500	0.00017825
27.5273	10.7755	16	0.67347
27.7517	0	1000	0
27.7557	1.15863	18	0.0643681
27.7574	0	0	0
27.7613	2.25348	27	0.0834621
27.766	0.0337405	39	0.000865141
27.7802	1.3	71	0.0183099
27.7809	22.1921	8	2.77402
27.7819	0.1	500	0.0002
27.7826	0.1	8	0.0125
27.7845	0	1000	0
27.8121	0	11	0
27.8129	0.0891251	11	0.00810228
27.8822	0.0794328	500	0.000158866
28.0473	0	1000	0
28.0576	0.0707946	43	0.00164639
28.0606	0.231176	41	0.00563845
28.0614	0.188839	45	0.00419642
28.8415	0.495562	125	0.0039645
28.8555	0.393639	143	0.00275272
28.8592	0	1000	0
28.8631	0.731044	11	0.0664585
28.8658	0.40297	41	0.00982853
28.8668	20.4142	13	1.57033
28.8681	4.26907	20	0.213454
29.3008	0.0794328	125	0.000635463
29.358	77.0331	27	2.85308
29.3647	14.9	7	2.12857
29.3656	0	6	0
29.3985	6.67236	22	0.303289
29.3992	3.65413	35	0.104404
29.4001	0	0	0
29.435	0.449873	100	0.00449873
29.5532	0.411096	74	0.00555535
29.5604	0	1000	0
29.5674	0.449873	100	0.00449873
29.5718	0.13451	45	0.0029891
29.5848	10.2468	8	1.28085
29.5856	0.0891251	333	0.000267643
29.588	0	1000	0
29.6096	0	1000	0
30.1169	0.0891251	500	0.00017825
30.1384	28.0657	27	1.03947
30.142	0.0891251	500	0.00017825
30.1426	0.1	8	0.0125
30.1564	0.0891251	500	0.00017825
30.1586	9.68641	29	0.334014
30.1668	0.350831	125	0.00280665
30.1731	12.1498	17	0.714694
30.1759	0.139338	37	0.00376588
30.1906	10.644	15	0.7096
30.1916	0	1000	0
30.1929	0	0	0
30.4131	8.08158	22	0.367344
30.4173	13.6	22	0.618182
30.4183	19.1145	15	1.2743
30.4192	0	1000	0
30.4201	0.393639	143	0.00275272
30.4265	1.71214	31	0.0552303
30.4279	0.424767	125	0.00339814
30.4296	13.1812	19	0.693749
30.4322	5.7986	14	0.414185
30.4331	0.623876	125	0.00499101
30.4352	0.698342	41	0.0170327
30.4537	6.67236	12	0.55603
30.4545	3.83238	22	0.174199
30.9053	21.6057	16	1.35036
30.9065	0	0	0
30.9243	12.2406	12	1.02005
30.9259	14.3	7	2.04286
30.9308	0.495562	111	0.00446452
31.0004	0	1000	0
31.001	0.1	500	0.0002
31.0583	0	0	0
31.0716	2.62751	47	0.0559044
31.0766	0.0794328	125	0.000635463
31.0807	0.338206	34	0.00994723
31.082	0.756404	43	0.0175908
31.085	0.0891251	125	0.000713001
31.1132	0	1000	0
31.4645	12.2406	7	1.74865
31.4657	0.0891251	10	0.00891251
31.4719	0	1000	0
31.4726	0.197287	45	0.00438415
31.4749	1.88025	37	0.0508176
31.4846	0	1000	0
31.4855	0.1	500	0.0002
31.4907	1.29339	47	0.0275188
31.7526	0.141589	47	0.00301254
31.755	0.623876	125	0.00499101
31.7941	14.4218	33	0.437026
31.8005	122.565	9	13.6183
31.8031	0.1	500	0.0002
31.8038	0.623876	11	0.056716
31.8047	0	1000	0
31.9912	0	0	0
31.992	0.0794328	500	0.000158866
32.0048	0.901883	32	0.0281838
32.0127	0	0	0
32.419	0.44167	111	0.00397901
32.5857	0.278675	125	0.0022294
32.5937	0.40095	15	0.02673
32.5958	0	1000	0
32.6032	0	500	0
32.6046	0.179098	83	0.0021578
32.6083	0.351664	25	0.0140666
32.6101	6.9168	15	0.46112
32.6127	0.300712	143	0.00210288
32.6138	0.451069	22	0.0205031
32.6173	0.476597	77	0.00618957
32.6187	0.0891251	500	0.00017825
32.63	6.95793	23	0.302518
32.9774	12.1498	24	0.506241
32.979	0	23	0
32.9808	9.61544	19	0.506076
32.9852	0	1000	0
32.9878	0.219479	48	0.00457248
32.9908	0.350831	125	0.00280665
33.3482	0.55603	111	0.00500928
33.363	0.477729	48	0.00995268
33.3868	0.449873	100	0.00449873
33.3888	0.0891251	500	0.00017825
33.3907	0.40095	100	0.0040095
33.3952	0	1000	0
33.3976	0.36639	19	0.0192837
33.4437	1.4512	40	0.03628
33.7534	0	1000	0
33.7701	0.357347	15	0.0238231
33.7733	3	65	0.0461538
33.7786	0.350831	143	0.00245336
33.7836	0.0630957	100	0.000630957
33.7911	0.44167	95	0.00464916
34.277	12.7887	6	2.13145
34.2821	9.06171	7	1.29453
34.2855	9.46969	15	0.631313
34.2885	0	0	0
34.3088	0.55603	125	0.00444824
34.3664	0.0794328	500	0.000158866
34.3674	0	0	0
34.6046	0.391221	44	0.0088914
34.6975	4.21452	33	0.127713
34.7034	39.1194	11	3.55631
34.7059	24.3312	6	4.05519
34.7132	0.55603	111	0.00500928
34.7463	0.6	143	0.0041958
34.8762	0	1000	0
34.879	0.53602	133	0.00403023
34.8826	0.0794328	125	0.000635463
34.9096	17.0989	13	1.3153
34.9806	0.0891251	500	0.00017825
35.284	0.36639	88	0.00416352
35.2919	0	143	0
35.2953	0.393639	23	0.0171147
35.2985	0.394574	28	0.0140919
35.3017	0.0891251	125	0.000713001
35.3086	2.19313	43	0.0510031
35.3172	0	0	0
35.3217	0.504766	100	0.00504766
35.3532	10.9657	17	0.645039
35.3548	0	7	0
35.6516	0.393639	100	0.00393639
35.6549	0.0794328	91	0.000872888
35.6561	0	50	0
35.6595	0	143	0
35.6609	0.1	500	0.0002
35.6629	0	143	0
35.665	35.69	15	2.37933
35.6671	0.126191	91	0.00138672
35.6684	0	1000	0
35.6694	0	0	0
35.6707	0.142262	36	0.00395173
35.6718	20.296	31	0.654711
35.6743	0.112468	32	0.00351463
35.675	0.112468	42	0.00267782
35.6758	0.425776	38	0.0112046
35.6765	0	1000	0
35.681	0.55603	125	0.00444824
35.6842	0.393639	100	0.00393639
35.7028	0.248369	13	0.0191053
35.7286	0.100237	54	0.00185625
36.2	1.76279	30	0.0587595
36.2163	0	1000	0
36.2197	0	1000	0
36.2575	0	0	0
36.5834	0.350831	107	0.00327879
36.5899	0.225471	103	0.00218904
36.6028	0.393639	100	0.00393639
36.936	5.30577	28	0.189492
36.9492	2.2	45	0.0488889
36.9682	0.141589	250	0.000566357
36.9739	1.33688	25	0.0534751
36.9791	0	1000	0
37.3297	0.0630957	111	0.00056843
37.3507	0.240131	54	0.00444688
37.3542	0.778685	52	0.0149747
37.3585	61.3789	10	6.13789
37.3608	0.0707946	111	0.000637789
37.3655	0.350831	133	0.00263783
37.3662	0.55603	111	0.00500928
37.3692	0	0	0
37.3993	0.580689	86	0.00675219
38.0624	0	0	0
38.0769	0.476597	143	0.00333285
38.0777	0.731044	133	0.00549657
38.0808	0.206036	49	0.00420482
38.0841	0.6	143	0.0041958
38.0863	0	1000	0
38.1007	1.74752	43	0.04064
38.1013	0.461257	111	0.00415547
38.1171	0.283851	35	0.00811002
38.1258	0.0891251	125	0.000713001
38.1265	0.0891251	500	0.00017825
38.1509	0	500	0
38.1731	0.379473	54	0.00702728
38.5116	0.200951	30	0.00669836
38.5246	0.312679	133	0.00235097
38.6048	11.3461	28	0.405216
38.6079	0.0891251	500	0.00017825
39.1511	0.0891251	500	0.00017825
39.1565	0	1000	0
39.1622	0.534751	125	0.004278
39.1662	0	500	0
39.1675	0	0	0
39.1697	0	1000	0
39.1705	0.0707946	125	0.000566357
39.1724	0.44167	111	0.00397901
39.1731	0.231176	32	0.00722426
39.1749	0.268647	34	0.00790137
39.1838	0.248369	133	0.00186744
39.2273	1.04702	34	0.0307948
39.2474	3.29763	26	0.126832
39.2481	0	1000	0
39.2488	0	1000	0
39.4441	0.221359	38	0.00582525
39.4487	0.112468	250	0.000449873
39.4499	0.248369	91	0.00272933
39.4509	0.326545	27	0.0120943
39.452	0.6	28	0.0214286
39.4593	15.1426	8	1.89282
39.4663	0.44167	133	0.00332083
39.4701	0.225471	22	0.0102487
39.48	0	1000	0
39.5138	0.291034	43	0.00676823
39.7977	1.06845	71	0.0150486
39.816	0.190187	43	0.00442296
39.8173	0.476597	154	0.00309479
39.821	0.179098	29	0.00617578
39.8228	0	143	0
39.8234	2.58693	27	0.095812
39.8243	2.47335	43	0.0575198
39.8342	0.0891251	333	0.000267643
39.8351	9.05534	9	1.00615
39.8464	0	0	0
39.847	1.09697	28	0.0391776
39.8504	2.9	34	0.0852941
39.8512	0	1000	0
39.8651	0.44167	111	0.00397901
39.8669	0.495562	111	0.00446452
40.3097	0	0	0
40.3155	0.534751	143	0.00373951
40.3257	0.393639	143	0.00275272
40.3359	0.126191	53	0.00238097
40.3367	13.9831	22	0.635597
41.0072	0.378574	143	0.00264737
41.1225	0.0562341	100	0.000562341
41.1353	8.37282	31	0.270091
41.1401	27.2559	8	3.40699
41.1452	0.134642	61	0.00220725
41.1488	0.517539	37	0.0139875
41.1543	0.158866	9	0.0176517
41.1563	3.03664	19	0.159823
41.1583	0	1000	0
41.1608	20.184	26	0.776309
41.1638	8.2	12	0.683333
41.1646	0.491352	94	0.00522715
41.172	9.674	19	0.509158
41.2472	0.350831	143	0.00245336
41.3788	0.638484	37	0.0172563
41.3826	0.393639	100	0.00393639
41.3859	0.495562	111	0.00446452
41.3903	0.0794328	111	0.000715611
41.3918	0.1	500	0.0002
41.3949	0.0707946	125	0.000566357
41.6801	0.55603	125	0.00444824
41.6807	20.7585	13	1.59681
41.6881	0.55603	111	0.00500928
41.6904	0.350831	27	0.0129937
41.6917	17.0989	16	1.06868
41.6932	20.4096	17	1.20057
41.6941	0.312679	13	0.0240522
41.695	0.0707946	111	0.000637789
41.6956	1.69907	15	0.113271
41.6984	0.337405	154	0.00219094
41.6997	0.658437	38	0.0173273
41.7018	13.5321	17	0.796003
41.7044	0.126191	77	0.00163885
41.7052	0.335808	46	0.00730018
41.7076	4.80666	42	0.114444
41.7092	0.291034	44	0.0066144
41.7143	16.4826	23	0.716636
41.717	2.0856	42	0.0496572
41.722	12.1498	18	0.674989
41.7239	0.1	11	0.00909091
41.9571	0.326545	83	0.00393428
41.9597	0.22607	67	0.00337418
41.9785	0.495562	111	0.00446452
42.0077	0.200951	26	0.00772888
42.3136	0.0891251	143	0.000623252
42.3306	0.379473	86	0.00441248
42.3341	27.094	13	2.08416
42.3384	0.103263	27	0.00382454
42.344	0	0	0
42.3454	0	143	0
42.3477	8.889	18	0.493834
42.3498	0.0794328	14	0.00567377
42.3508	0.0891251	500	0.00017825
42.3522	0.0891251	33	0.00270076
42.3642	0.44167	143	0.0030886
42.6093	0.449873	23	0.0195597
42.6165	0.44167	154	0.00286799
42.6234	0.312679	105	0.00297789
42.9596	11.7637	23	0.511464
43.0163	0.534751	143	0.00373951
43.0206	2.81331	46	0.061159
43.049	0.337405	143	0.00235947
43.0616	0.151071	37	0.004083
43.268	0	1000	0
43.2849	0.252982	100	0.00252982
43.3087	0.0707946	143	0.000495067
43.4826	0.0891251	143	0.000623252
43.4902	0.0891251	500	0.00017825
43.4941	0.0891251	143	0.000623252
44.0839	0	1000	0
44.3902	0.279337	40	0.00698342
44.3928	19.3341	39	0.495746
44.3977	2.69924	19	0.142065
44.399	0.802126	57	0.0140724
44.3996	28.6355	31	0.923727
44.4101	1.19149	77	0.0154739
44.411	0	0	0
44.4117	5.61552	37	0.151771
44.4163	0	1000	0
44.4182	0.476597	91	0.00523733
44.4222	0	1000	0
44.4386	0	1000	0
44.4427	0.0891251	111	0.000802929
44.4495	0.53602	105	0.00510496
44.4536	0.279337	45	0.00620748
44.4804	7.42238	29	0.255944
44.4848	14.9	8	1.8625
44.7303	0.534751	125	0.004278
44.7801	10.3477	12	0.862308
44.7949	0.393639	133	0.00295969
44.8052	0.0891251	10	0.00891251
45.2693	0.0891251	15	0.00594167
45.2806	0.353973	27	0.0131101
45.3005	0.312679	133	0.00235097
45.3132	0	1000	0
45.3351	4.60599	18	0.255888
45.3365	2.33934	37	0.0632254
45.3495	57.1312	10	5.71312
45.3514	6.11633	17	0.359784
45.3521	7.8	13	0.6
45.3561	0.0891251	91	0.000979397
45.3606	0	500	0
45.3644	1.82695	80	0.0228369
45.3681	0.1	500	0.0002
45.3894	7.28271	30	0.242757
45.6877	0.44167	71	0.00622071
45.9859	0.378574	143	0.00264737
45.9948	0	0	0
45.9968	24.6365	11	2.23968
45.9987	0.0794328	7	0.0113475
45.9995	0.6	125	0.0048
46.0034	0.379473	26	0.0145951
46.0078	0.0707946	333	0.000212596
46.0102	0.451069	73	0.00617902
46.0206	0.623876	125	0.00499101
46.0252	11.7321	25	0.469282
46.0302	7.80148	32	0.243796
46.0344	0.0891251	40	0.00222813
46.0351	0	9	0
46.0363	0.0891251	500	0.00017825
46.0515	0.252982	88	0.0028748
46.0543	10.428	23	0.453392
46.3429	0.318486	67	0.00475352
46.3643	0.248959	35	0.00711312
46.3763	0.44167	18	0.0245372
46.3812	0.44167	143	0.0030886
46.4092	0.0794328	125	0.000635463
46.5349	1.11671	45	0.0248158
46.8769	6.56196	34	0.192999
46.8884	0.18	37	0.00486486
46.8935	0.504766	100	0.00504766
46.8961	0	167	0
46.8967	0.7	125	0.0056
46.9001	0.55603	125	0.00444824
46.9096	1.04243	39	0.026729
46.9265	0	0	0
46.928	0	1000	0
46.9345	0	1000	0
46.9394	0.0794328	143	0.000555474
47.5178	0.092033	43	0.0021403
47.5276	0.1	500	0.0002
47.5517	0.461257	91	0.00506876
47.5671	0.534751	143	0.00373951
47.5814	0.495562	111	0.00446452
47.587	1.17527	41	0.028665
47.6007	8.49535	11	0.772304
47.6026	0	1000	0
47.7054	0.704596	23	0.0306346
47.7135	0.0891251	500	0.00017825
47.7157	1.82978	9	0.203308
47.7172	0.393639	100	0.00393639
47.7192	0.0707946	27	0.00262202
47.7198	47.9861	23	2.08635
47.7236	1.05249	42	0.0250594
47.7243	5.27124	44	0.119801
47.7388	0.567862	8	0.0709827
47.7401	0.266408	39	0.00683097
47.7445	15.0356	10	1.50356
47.7462	0	1000	0
47.7525	4.49873	35	0.128535
47.9608	0.0707946	333	0.000212596
48.6214	17.5406	11	1.5946
48.6236	0	1000	0
48.6438	0	1000	0
48.6534	0.393639	133	0.00295969
48.7091	0.44167	111	0.00397901
48.9993	1.82694	35	0.0521982
49.3405	0.44167	154	0.00286799
49.3442	0.337405	130	0.00259542
49.3458	0	0	0
49.3478	2.94113	43	0.0683983
49.3526	0.674145	57	0.0118271
49.3556	0.424767	125	0.00339814
49.358	17.5547	10	1.75547
49.3627	0.476597	33	0.0144423
49.7449	0	0	0
49.7622	0	1000	0
49.7689	4.14461	24	0.172692
49.7719	0	1000	0
49.775	0.300712	143	0.00210288
49.7811	0.300712	133	0.002261
49.787	0	500	0
49.8277	0.357347	143	0.00249893
50.1163	0.337405	26	0.0129771
50.1241	11.7637	21	0.560175
50.1319	0.350831	27	0.0129937
50.1337	0	0	0
50.1344	0.0630957	13	0.00485352
50.1556	0.0630957	111	0.00056843
50.1564	0.678389	37	0.0183348
50.1669	0.44167	111	0.00397901
50.1756	0.0891251	500	0.00017825
50.1955	0.0891251	333	0.000267643
50.525	0.554713	40	0.0138678
50.5319	0.0794328	125	0.000635463
50.5615	0.0707946	100	0.000707946
50.8337	0	13	0
50.8375	0.0794328	500	0.000158866
50.8413	0.283851	100	0.00283851
50.8461	0.337405	143	0.00235947
50.8511	6.11	36	0.169722
50.8575	0.623876	13	0.0479904
50.8583	0	0	0
50.8605	0.491352	61	0.00805495
51.2286	0.350831	48	0.00730898
51.6322	0.53602	26	0.0206162
51.6934	0.0794328	125	0.000635463
51.7319	0	1000	0
51.9349	6.49229	33	0.196736
51.988	0	0	0
52.0334	0.0707946	111	0.000637789
52.0342	0.0600833	42	0.00143055
52.0359	0.566357	54	0.0104881
52.0409	11.5107	25	0.460428
52.0493	0.252982	34	0.00744065
52.0542	6.03689	38	0.158866
52.3777	0.0794328	25	0.00317731
52.3909	0.411096	56	0.007341
52.4065	0.0707946	111	0.000637789
52.4147	9.3191	27	0.345152
52.4457	0.379473	88	0.0043122
52.4739	20.4692	16	1.27933
52.6627	0.393639	100	0.00393639
52.807	0.0794328	143	0.000555474
52.838	0	1000	0
52.8485	24.1209	20	1.20605
52.8584	0.0891251	77	0.00115747
52.8668	0	1000	0
52.8735	0.0891251	500	0.00017825
53.2185	0.337405	36	0.00937236
53.2281	0	1000	0
53.231	0.0891251	24	0.00371355
53.2428	0.44167	111	0.00397901
53.2493	20.413	17	1.20076
53.2509	0.226607	29	0.00781402
53.2602	0.0707946	125	0.000566357
53.3103	0	1000	0
53.4723	0.55603	125	0.00444824
53.9126	0.393639	71	0.00554421
53.9276	38.1583	15	2.54389
53.9291	11.4791	33	0.347851
53.9309	0	111	0
53.9319	0	1000	0
53.9329	0.300712	133	0.002261
53.9417	0.0891251	5	0.017825
53.9432	0.300712	143	0.00210288
53.9532	0.0891251	500	0.00017825
53.9602	0.0707946	143	0.000495067
53.9629	13.1905	8	1.64881
53.9782	0	1000	0
54.2387	0.0707946	111	0.000637789
54.2432	0	0	0
54.2441	0.566357	100	0.00566357
54.2456	0.378574	154	0.00245828
54.247	0	143	0
54.2491	0.112468	100	0.00112468
54.2497	0.623876	111	0.0056205
54.2503	0	0	0
54.251	0.0794328	333	0.000238537
54.2525	0.449873	11	0.0408976
54.2573	0.378574	143	0.00264737
54.2611	0.0794328	500	0.000158866
54.2619	0.1	500	0.0002
54.2705	0.393639	100	0.00393639
54.2775	0.115863	40	0.00289657
54.2832	0.211881	41	0.00516782
54.2854	0.6	167	0.00359281
54.5465	0	1000	0
54.6235	0.17625	28	0.00629463
54.6245	9.33817	8	1.16727
54.6326	0.0891251	125	0.000713001
54.6449	0.601425	133	0.00452199
54.6499	0.393639	100	0.00393639
54.6627	0.337405	143	0.00235947
54.6756	0.338206	27	0.0125261
55.0174	0.0891251	500	0.00017825
55.0295	0.0794328	500	0.000158866
55.034	0.141589	250	0.000566357
55.0371	0.115863	43	0.00269448
55.0382	0.0707946	333	0.000212596
55.0388	0.534751	143	0.00373951
55.0395	0	12	0
55.0443	0.570562	49	0.0116441
55.1098	0.0891251	500	0.00017825
55.1225	0.534751	143	0.00373951
55.1759	0.40095	13	0.0308423
55.2566	0	0	0
55.3074	0.134642	34	0.00396007
55.4267	0.55603	125	0.00444824
55.4594	0.350831	28	0.0125297
55.4672	0	0	0
55.8301	10.056	24	0.419002
55.8375	0.0794328	500	0.000158866
55.8462	0.350831	143	0.00245336
55.8541	0.44167	111	0.00397901
55.8598	0.248959	25	0.00995836
55.8955	6.14407	23	0.267134
55.9008	0	1000	0
56.2444	0.0891251	500	0.00017825
56.3618	0.0794328	125	0.000635463
56.3941	0.495562	111	0.00446452
56.3956	0.424767	154	0.00275823
56.4048	0.0794328	43	0.00184727
56.4054	13.8143	28	0.493369
56.4073	12.121	7	1.73157
56.4102	5.94674	31	0.19183
56.4192	0.213394	28	0.0076212
56.4276	0.393639	71	0.00554421
56.4283	0.630957	45	0.0140213
56.6405	0.55603	125	0.00444824
56.7801	0.411096	100	0.00411096
56.9819	0	500	0
57.034	25.6984	9	2.85538
57.0521	11.6727	16	0.729544
57.0556	0.338206	107	0.0031608
57.0566	3.20114	33	0.0970043
57.0692	0.283851	17	0.0166971
57.0705	0	1000	0
57.073	0.44167	111	0.00397901
57.0761	0	143	0
57.0901	25.7692	10	2.57692
57.1491	8.72066	22	0.396394
57.1515	0.0891251	500	0.00017825
57.1522	0	0	0
57.1606	0.283851	69	0.00411378
57.1752	4.17391	30	0.13913
57.2498	0.6	143	0.0041958
57.2911	0	0	0
57.292	0.44167	111	0.00397901
57.3015	0.495562	111	0.00446452
57.3035	0.378574	42	0.00901368
57.3045	0.350831	133	0.00263783
57.3081	4.2	23	0.182609
57.3102	0.26801	111	0.00241451
57.3142	0.566357	111	0.00510231
57.3225	0.159621	38	0.00420055
57.3243	0	0	0
57.3274	6.25681	23	0.272035
57.4138	0.0891251	500	0.00017825
57.7022	19.0451	18	1.05806
57.7289	0.40095	125	0.0032076
57.7334	0.221359	95	0.0023301
57.7399	0.393639	143	0.00275272
57.7485	22.9668	18	1.27594
57.7567	0.197755	33	0.00599258
58.0861	0.201485	43	0.0046857
58.0881	0	1000	0
58.0888	0.517539	100	0.00517539
58.0923	0.848699	40	0.0212175
58.0931	0.0501187	100	0.000501187
58.0992	0.17625	41	0.00429877
58.1001	0.0891251	500	0.00017825
58.1014	0.1	500	0.0002
58.1038	0.350831	133	0.00263783
58.1125	0.534751	143	0.00373951
58.1177	0.312679	71	0.00440392
58.1354	0.276308	107	0.00258231
58.1404	0.283851	27	0.010513
58.142	0	1000	0
58.1475	2.21359	47	0.0470978
58.1495	0.534751	143	0.00373951
58.3285	0.461257	95	0.00485534
58.3985	0.393639	133	0.00295969
58.4575	0.221359	100	0.00221359
58.4716	0.44167	111	0.00397901
58.4777	0.580689	100	0.00580689
58.4801	0.504766	111	0.00454744
58.4837	0.425776	100	0.00425776
58.4847	0.0891251	500	0.00017825
58.4991	10.5	9	1.16667
58.5402	11.7321	27	0.43452
58.5529	0.169505	37	0.0045812
58.8608	0.284605	28	0.0101645
58.9014	2.48369	43	0.0577603
58.9561	0.0707946	333	0.000212596
59.2341	0.0794328	143	0.000555474
59.2411	0.445625	143	0.00311626
59.2497	0.476597	125	0.00381278
59.257	0.142262	17	0.00836837
59.2627	0.495562	125	0.0039645
59.276	12.3121	11	1.11928
59.2829	0.476597	154	0.00309479
59.2898	8.00421	25	0.320168
59.2943	0.0630957	111	0.00056843
59.2955	0.0891251	143	0.000623252
59.2961	2.65557	36	0.0737658
59.2976	21.5263	10	2.15263
59.3204	0.411096	95	0.00432733
59.3485	0.449873	100	0.00449873
59.6111	9.29398	23	0.404086
59.6161	21.7146	36	0.603183
59.6196	0.112468	91	0.00123592
59.6242	0.495562	111	0.00446452
59.6252	0.312679	133	0.00235097
59.6308	0.425776	100	0.00425776
59.6314	0	143	0
59.6352	0.378574	154	0.00245828
59.6363	0	0	0
59.6403	6.79303	29	0.234242
59.6458	5.48086	11	0.49826
59.657	0.225471	69	0.00326769
59.665	0.283851	133	0.00213422
59.972	0.246259	108	0.00228018
59.9795	0	1000	0
59.9887	0.33991	45	0.00755355
59.9899	10.8226	22	0.491936
59.9936	0	0	0
60.0005	8.43512	38	0.221977
60.0103	0.0630957	15	0.00420638
60.0147	0.411096	19	0.0216366
60.3322	22.9668	16	1.43543
60.3392	0.0891251	17	0.00524265
60.3423	0	1000	0
60.3463	0.326545	86	0.00379704
60.3513	0.0794328	143	0.000555474
60.3531	0.197755	16	0.0123597
60.3621	0.0562341	26	0.00216285
60.3776	0	1000	0
60.411	0.26801	105	0.00255248
60.4171	0.0794328	500	0.000158866
60.4734	0.0794328	500	0.000158866
60.7097	0.100237	37	0.00270912
60.7127	0.357347	133	0.00268682
60.7166	0.240131	33	0.00727671
60.7197	0.44167	111	0.00397901
60.7206	0.312679	133	0.00235097
60.7249	2.14917	31	0.0693281
60.7293	0.44167	10	0.044167
60.7327	5.99409	30	0.199803
60.7339	7.42238	28	0.265085
60.7383	0	500	0
60.7389	0.701662	18	0.0389812
60.7547	0.200951	51	0.00394021
61.0275	0.495562	125	0.0039645
61.0963	0.393639	28	0.0140585
61.099	0.259384	33	0.00786012
61.1057	12.312	21	0.586287
61.1102	0.0707946	43	0.00164639
61.1136	0.506107	43	0.0117699
61.1438	0.17625	41	0.00429877
61.146	0.0891251	143	0.000623252
61.2661	3.53718	44	0.0803904
61.4836	0.0796214	40	0.00199054
61.5242	0.0707946	11	0.00643587
61.5589	0.55603	125	0.00444824
61.5799	0.857963	42	0.0204277
61.592	0.411096	91	0.00451754
61.8239	0.301426	21	0.0143536
61.908	0.36639	88	0.00416352
61.9142	0.195611	34	0.00575326
61.9241	9.6908	16	0.605675
61.9274	0.53602	105	0.00510496
61.9284	4.54651	44	0.10333
61.9411	0	1000	0
61.9702	11.1	9	1.23333
62.2827	8.39173	21	0.399606
62.3169	0.53602	111	0.00482901
62.3184	0.55603	125	0.00444824
62.3239	0.350831	95	0.00369296
62.3245	0.411096	34	0.0120911
62.3449	0.17625	42	0.00419642
62.3501	1.88054	36	0.0522372
62.3596	0	0	0
62.3659	0.0707946	125	0.000566357
62.6362	0	1000	0
62.64	0	1000	0
62.6409	0.0707946	125	0.000566357
62.6512	0.534751	143	0.00373951
62.6531	0.0891251	67	0.00133023
62.6628	34.0458	5	6.80916
62.671	0.55603	125	0.00444824
62.6831	0.239431	41	0.00583979
62.6928	0.283851	25	0.011354
62.9968	0.601425	105	0.00572785
62.9993	0.0630957	111	0.00056843
62.9999	8.63893	24	0.359955
63.0016	0.0891251	333	0.000267643
63.0044	0.283851	11	0.0258046
63.0084	0.14264	22	0.00648365
63.0654	0.179098	27	0.00663325
63.3855	0.55603	111	0.00500928
63.3892	0.0891251	500	0.00017825
63.4366	12.7093	12	1.0591
63.6317	0.495562	125	0.0039645
63.709	0.0794328	111	0.000715611
63.7217	0.318486	71	0.00448571
63.7224	14.4513	32	0.451603
63.7242	20.677	5	4.1354
63.7281	0	500	0
63.7342	11.0702	25	0.442807
63.7365	12.3153	22	0.559785
63.738	0.0794328	333	0.000238537
63.7403	0.221359	91	0.00243252
63.7429	0.461257	88	0.00524156
63.7474	0.312679	133	0.00235097
63.7551	0.357347	69	0.00517894
64.1378	0.476597	125	0.00381278
64.1385	10.8544	24	0.452267
64.1403	0.0891251	500	0.00017825
64.1435	0.291034	22	0.0132288
64.1568	0.534751	143	0.00373951
64.1766	0.44167	111	0.00397901
64.4884	25.6276	13	1.97136
64.5304	0	1000	0
64.5356	0.495562	22	0.0225255
64.5434	0.495562	125	0.0039645
64.5492	0.55603	125	0.00444824
64.5504	0.221885	21	0.010566
64.5521	0.55603	26	0.0213858
64.5575	0.0794328	333	0.000238537
64.5596	0.501187	33	0.0151875
64.5685	0.40095	23	0.0174326
64.6017	0	143	0
64.9064	6.05429	29	0.208769
64.9134	0.126191	15	0.00841276
65.1686	0	0	0
65.2411	0	500	0
65.2477	0.0794328	125	0.000635463
65.2492	21.9573	19	1.15565
65.2536	0	1000	0
65.2561	4.35361	27	0.161245
65.2612	0	0	0
65.2644	0.44167	111	0.00397901
65.5794	0.393639	143	0.00275272
65.5973	0.495562	111	0.00446452
65.5979	0.424767	28	0.0151703
65.9474	0.231176	17	0.0135986
65.9863	0	1000	0
65.9871	0.0794328	500	0.000158866
65.9898	0.379473	91	0.00417004
65.9918	0.240131	41	0.00585686
65.9945	0.476597	167	0.00285387
65.9978	1.27733	35	0.0364951
66.0006	0.534751	125	0.004278
66.0033	0.53602	15	0.0357347
66.0053	0.55603	125	0.00444824
66.0062	0.312679	105	0.00297789
66.0222	0.449873	100	0.00449873
66.3669	1.58866	45	0.0353035
66.3696	8.4	7	1.2
66.3715	0	1000	0
66.3758	1.23715	14	0.0883679
66.3818	0.495562	111	0.00446452
66.3941	14.6902	36	0.40806
66.3959	20.7661	9	2.30735
66.3973	0.1	67	0.00149254
66.725	0.206036	41	0.00502527
66.751	14.929	26	0.574193
66.7528	0.158866	16	0.0099291
66.7558	0.0891251	500	0.00017825
66.757	0.0891251	16	0.00557032
66.8571	0.278675	100	0.00278675
67.081	5.16313	19	0.271744
67.3045	0.259384	48	0.00540384
67.3245	0	29	0
67.3378	0.15671	29	0.00540381
67.3423	10.9732	11	0.99756
67.4051	0.351664	86	0.00408912
67.4133	0	500	0
67.4793	0.534751	143	0.00373951
67.5491	0.0891251	500	0.00017825
67.5705	0	0	0
67.5717	7.32561	23	0.318505
67.5744	0.495562	91	0.00544574
67.5769	9.35703	38	0.246238
67.5808	24.7016	35	0.70576
67.5827	18	6	3
67.6341	0.350831	100	0.00350831
67.6352	0.259384	41	0.00632644
67.6362	0.179098	37	0.00484048
67.7315	0.112468	30	0.00374894
67.9081	0.44167	111	0.00397901
67.9114	0.1	500	0.0002
67.9177	21.9146	31	0.706922
67.9198	1.80678	28	0.0645278
67.9269	0.0707946	333	0.000212596
67.9343	0.338206	111	0.0030469
67.9604	0.0707946	125	0.000566357
67.9815	0.221359	42	0.00527046
68.2571	0.378574	154	0.00245828
68.2659	0.44167	111	0.00397901
68.2731	0.40095	33	0.01215
68.2738	0	1000	0
68.2744	0.312679	16	0.0195424
68.2775	0.40095	100	0.0040095
68.2784	0	500	0
68.2809	0.6	143	0.0041958
68.2894	0.0794328	111	0.000715611
68.6248	0.623876	125	0.00499101
68.6549	0	1000	0
68.6623	0.312679	133	0.00235097
68.6649	0	56	0
68.6662	5.92593	37	0.16016
68.6696	0.0891251	500	0.00017825
68.6739	0	0	0
68.7248	0.0891251	7	0.0127322
68.7274	0.379473	88	0.0043122
68.7334	0.300712	143	0.00210288
68.9004	0.0891251	143	0.000623252
68.9373	0.338206	91	0.00371655
68.9604	0.225471	25	0.00901883
69.0353	0.618575	111	0.00557275
69.0471	0	500	0
69.669	5.63973	28	0.201419
69.6774	0.124775	41	0.0030433
69.6823	0.0891251	333	0.000267643
69.7014	0.0794328	111	0.000715611
69.7035	16.5273	29	0.569907
69.7085	0	1000	0
69.717	5.12782	27	0.189919
69.722	0.315479	125	0.00252383
69.7284	0.313421	44	0.0071232
69.7334	0.378574	125	0.0030286
69.7341	0.44167	133	0.00332083
69.7364	0.957996	29	0.0330344
69.7378	18.143	19	0.954894
69.7395	2.25471	37	0.060938
69.7416	12.4625	28	0.445088
69.743	0	1000	0
69.744	13.27	32	0.414688
69.7457	0.158866	8	0.0198582
69.747	2.80303	36	0.0778618
69.7521	0.318486	125	0.00254789
69.7585	0.0891251	500	0.00017825
69.7738	0.200951	44	0.00456707
69.7815	8.16935	19	0.429966
69.8656	0.0891251	500	0.00017825
70.0479	0.378574	125	0.0030286
70.1469	2.73206	34	0.0803548
70.1549	9.07519	26	0.349046
70.1579	0.0891251	500	0.00017825
70.1586	0.141589	38	0.00372603
70.1629	0.0891251	500	0.00017825
70.1721	0.44167	143	0.0030886
70.1741	0	0	0
70.1768	7.32561	16	0.457851
70.18	0.0794328	125	0.000635463
70.1814	9.29398	27	0.344221
70.1895	0.278675	133	0.0020953
70.2086	0.476597	29	0.0164344
70.239	0.495562	111	0.00446452
70.2402	0.55603	125	0.00444824
70.2567	0	1000	0
70.2583	0.190743	41	0.00465227
70.3352	0.534751	143	0.00373951
70.933	0.0794328	333	0.000238537
70.9363	0.0891251	500	0.00017825
70.9807	1.20605	30	0.0402015
70.9838	0.313421	37	0.00847084
70.9941	0.0794328	333	0.000238537
70.9974	0.534751	143	0.00373951
71.0002	0.534751	143	0.00373951
71.3083	0.477729	91	0.00524976
71.4628	0	1000	0
71.4696	4.08902	34	0.120265
71.4754	0.623876	125	0.00499101
71.4953	0.350831	105	0.00334125
71.5139	0.504766	100	0.00504766
71.5272	24.1529	7	3.45041
71.5301	0.44167	111	0.00397901
71.5347	25.6984	15	1.71323
71.5371	0.40095	100	0.0040095
71.5424	0.379473	40	0.00948683
71.555	1.751	37	0.0473243
71.5643	0	1000	0
71.5648	16.2837	6	2.71395
71.578	0.495562	111	0.00446452
71.9454	13.0926	28	0.467593
71.9558	4.52767	41	0.110431
71.9896	0.291034	88	0.0033072
71.9921	23.0106	31	0.742277
71.9939	23.4	9	2.6
71.995	3.2085	53	0.0605378
71.9956	1.86255	34	0.0547809
72.0045	9.57029	27	0.354455
72.019	0.283851	27	0.010513
72.0202	0.219479	28	0.00783853
72.0241	0	1000	0
72.0247	0.8	100	0.008
72.0457	0.0891251	500	0.00017825
72.126	0	1000	0
72.4119	0.601425	111	0.00541824
72.4164	0	500	0
72.4181	0.248369	100	0.00248369
72.421	0.0794328	333	0.000238537
72.4216	0.442719	22	0.0201236
72.4265	0.476597	125	0.00381278
72.4279	5.31258	31	0.171374
72.4315	0.0707946	111	0.000637789
72.434	0.6	143	0.0041958
72.4365	0.0794328	125	0.000635463
72.4372	0.0891251	500	0.00017825
72.4421	0.495562	125	0.0039645
72.444	0.351664	41	0.00857717
72.4503	5.8641	35	0.167546
72.4735	0.411096	88	0.00467155
72.8238	0.0891251	500	0.00017825
72.8281	4.27021	28	0.152507
72.832	23.5	8	2.9375
72.8341	22.8407	19	1.20214
72.8357	15.2511	14	1.08936
72.8369	0.221359	21	0.0105409
72.8404	4.88672	35	0.139621
72.8512	12.4	8	1.55
72.8608	0.337405	42	0.00803345
72.8765	0	500	0
73.1869	11.8536	12	0.987803
73.1918	16.5328	25	0.661313
73.1964	6.57963	33	0.199383
73.2011	0.0891251	8	0.0111406
73.208	0	5	0
73.2121	0	1000	0
73.2273	0.0707946	111	0.000637789
73.236	14.7349	26	0.566727
73.2394	0.291034	35	0.00831525
73.4928	12.3285	27	0.45661
73.5045	0.476597	125	0.00381278
73.5194	0	1000	0
73.5306	18.995	20	0.94975
73.5321	0	0	0
73.5331	0.357347	87	0.00410744
73.5341	2.76099	36	0.0766941
73.5483	2.65002	40	0.0662505
73.5539	0	1000	0
73.8015	22.0823	13	1.69864
73.8386	7.6219	29	0.262824
74.056	0	0	0
74.0717	0.0794328	333	0.000238537
74.0753	0.224404	36	0.00623344
74.1675	0.44167	32	0.0138022
74.2763	0.1	1000	0.0001
74.3295	0	1000	0
74.3317	0.411096	95	0.00432733
74.3353	0.477729	111	0.00430386
74.3395	0.55603	125	0.00444824
74.3406	16.1699	26	0.621921
74.3502	0.53602	41	0.0130737
74.3595	0.495562	111	0.00446452
74.3603	22.9668	20	1.14834
74.3622	0.517539	30	0.0172513
74.3899	0.393639	143	0.00275272
74.4399	7.0576	30	0.235253
74.4522	0.357347	71	0.00503305
74.532	0.318486	69	0.00461574
74.8492	0.259384	86	0.00301609
74.904	0.55603	125	0.00444824
74.9788	0.476597	125	0.00381278
74.9973	1.97287	49	0.0402626
75.0954	0.350831	25	0.0140332
75.1051	0	1000	0
75.1111	0.6	143	0.0041958
75.1793	0.379473	94	0.00403695
75.2014	0.326545	28	0.0116623
75.4311	0.200951	22	0.00913413
75.7302	0.37	29	0.0127586
75.7483	13.0571	23	0.567701
75.7581	0.200951	88	0.00228353
75.7598	0.55603	111	0.00500928
75.7645	1.40332	25	0.056133
75.7674	0	1000	0
75.7731	0	1000	0
75.7821	6.33957	28	0.226413
75.788	0.0707946	111	0.000637789
75.789	5.24257	9	0.582507
75.7921	2.34883	37	0.063482
75.8069	0	500	0
75.8621	0.357347	11	0.0324861
75.8921	0.411096	88	0.00467155
76.1899	0.0707946	111	0.000637789
76.2033	0.44167	154	0.00286799
76.2058	0	1000	0
76.2183	0.291034	88	0.0033072
76.2339	0	0	0
76.2371	0.0891251	500	0.00017825
76.2502	0.476597	143	0.00333285
76.2612	0.476597	74	0.0064405
76.2718	0.310022	33	0.00939461
76.2757	14.4383	8	1.80478
76.3625	0.0707946	26	0.00272287
76.3687	0.231176	35	0.00660504
76.7435	1.34005	38	0.0352645
76.8037	0	500	0
76.8774	0.55603	125	0.00444824
76.916	0.0707946	87	0.000813731
76.9202	2.14978	29	0.0741303
76.9211	0.601425	111	0.00541824
76.9238	0.0707946	125	0.000566357
76.9302	11.6688	29	0.402373
76.9327	18.9394	8	2.36742
76.9363	0	143	0
76.9369	2.85958	49	0.0583588
76.9382	8.5397	28	0.304989
76.941	2.85958	26	0.109984
76.9417	0	0	0
76.9436	1.95536	40	0.0488839
76.9465	1.50356	20	0.0751781
76.9478	0	0	0
76.9502	12.3013	26	0.473125
76.9538	18.5439	21	0.883044
76.9635	4.65033	29	0.160356
77.0112	0.291034	53	0.0054912
77.6912	0	1000	0
77.6922	2.90689	23	0.126386
77.6952	1.15554	40	0.0288884
77.6963	28.0164	21	1.33411
77.6983	22.6006	32	0.706268
77.7062	16.3535	11	1.48669
77.7233	13.4829	20	0.674145
77.7349	0.476597	154	0.00309479
77.7385	0.517539	100	0.00517539
77.7391	1.41664	34	0.0416658
77.7451	0.0794328	111	0.000715611
77.7546	0.278675	22	0.012667
77.7785	0	1000	0
78.3234	0.0630957	111	0.00056843
78.4553	0.0891251	500	0.00017825
78.461	0.326545	52	0.00627972
78.4666	0	143	0
78.4676	0.40095	100	0.0040095
78.4689	9.01249	27	0.333796
78.4751	3.75211	55	0.0682202
78.4761	0.55603	125	0.00444824
78.4776	5.20763	14	0.371974
78.4885	1.31687	32	0.0411523
78.4972	0.55603	125	0.00444824
78.5052	0.449873	118	0.00381248
78.5061	0.501187	26	0.0192764
78.5091	0.378574	111	0.00341058
78.5281	0	1000	0
78.5334	0.476597	125	0.00381278
78.8746	18.143	22	0.824681
78.8796	16.8846	21	0.80403
78.8812	0.1	500	0.0002
78.886	0.44167	143	0.0030886
78.8874	0	0	0
78.8895	0	0	0
78.8908	8.00421	35	0.228692
78.898	52.0943	30	1.73648
78.9327	0.0794328	333	0.000238537
78.9481	0.0891251	500	0.00017825
79.0177	0.350831	133	0.00263783
79.4735	0.231176	29	0.0079716
79.4825	0	1000	0
79.4859	13.1281	26	0.504927
79.5412	7.11312	25	0.284525
79.5535	10.6845	15	0.712299
79.5566	9.62806	10	0.962806
79.5638	0.0707946	125	0.000566357
79.565	0.411096	53	0.00775653
79.5657	11.9882	11	1.08984
79.5737	9.46969	20	0.473485
79.5758	0.0891251	500	0.00017825
79.5767	0.1	1000	0.0001
79.5788	7.58947	22	0.344976
79.5841	3.59174	32	0.112242
79.5911	0	0	0
79.5917	19.7382	19	1.03885
79.5931	0.504766	42	0.0120182
79.6083	0.0891251	333	0.000267643
79.6189	0.495562	125	0.0039645
80.1473	0.674145	43	0.0156778
80.165	0.283851	27	0.010513
80.1854	0.534751	143	0.00373951
80.4697	1.03992	37	0.028106
80.552	0.0794328	333	0.000238537
80.5895	0.476597	143	0.00333285
80.6073	0.802126	91	0.00881457
80.6079	2.71284	25	0.108513
80.6136	11.2	9	1.24444
80.6144	0	1000	0
80.6234	0.551306	24	0.0229711
80.6485	0.378574	154	0.00245828
80.67	0	143	0
80.7347	0.495562	111	0.00446452
80.7501	13.9365	23	0.605936
80.7722	0.477729	91	0.00524976
80.818	17.6037	17	1.03551
80.8222	0.1	500	0.0002
80.8496	12.0167	25	0.480666
80.9218	0	167	0
81.2001	0.291034	37	0.00786578
81.4204	0.357347	71	0.00503305
81.4554	10.095	8	1.26188
81.4612	0	0	0
81.4669	0	500	0
81.4695	4.7	35	0.134286
81.4733	0.40095	100	0.0040095
81.4756	14.8494	20	0.74247
81.4783	0.44167	87	0.00507667
81.4795	26.3356	10	2.63356
81.4808	3.53134	35	0.100896
81.4878	0.597161	33	0.0180958
81.4892	0.0891251	333	0.000267643
81.4902	7.07946	13	0.544574
81.4937	5.22977	18	0.290543
81.5015	0.0794328	333	0.000238537
81.7386	0	10	0
81.7543	1.90291	35	0.0543689
81.7584	24.1028	32	0.753212
81.7641	0	1000	0
81.7677	25.5568	13	1.96591
81.769	9.34488	12	0.77874
81.7702	0.534751	18	0.0297084
81.7731	0.424767	29	0.0146472
81.7747	0.248369	105	0.00236542
81.777	19.6101	8	2.45126
81.8121	1.23715	25	0.049486
82.2435	0.291034	36	0.00808427
82.2451	14.1335	26	0.543595
82.2585	0	125	0
82.2599	19.0437	13	1.4649
82.2621	0.623876	111	0.0056205
82.2741	0.36639	88	0.00416352
82.2761	0	0	0
82.277	0.504766	100	0.00504766
82.3266	0	1000	0
82.3438	12.3285	32	0.385265
82.4075	0.393639	154	0.0025561
82.6203	0.534751	143	0.00373951
82.7332	16.438	24	0.684915
82.7472	15.7108	14	1.1222
82.7557	0	0	0
82.7651	0	1000	0
82.7686	0.0794328	167	0.000475646
82.7703	40.9455	24	1.70606
82.7751	0.278675	133	0.0020953
82.7757	0.393639	143	0.00275272
82.7763	2.31107	31	0.0745508
82.7875	0	1000	0
82.8053	0.44167	111	0.00397901
82.8257	0.461257	100	0.00461257
82.828	0.350831	133	0.00263783
83.0563	0.495562	125	0.0039645
83.2551	0.390295	38	0.0102709
83.3027	0.378574	56	0.00676026
83.3179	0.495562	111	0.00446452
83.3417	11.5669	30	0.385564
83.3439	0.1	500	0.0002
83.3598	48.04	41	1.17171
83.3724	0.0891251	500	0.00017825
83.3729	17.8262	24	0.742759
83.3751	0.157083	17	0.00924015
83.3811	14.4383	12	1.20319
83.3827	0.623876	125	0.00499101
83.3846	8.1903	31	0.264203
83.3872	0.0891251	9	0.00990279
83.3884	8.5743	33	0.259827
83.3911	0	500	0
83.3948	0	143	0
83.4338	0.350831	87	0.00403254
83.7025	0.239431	57	0.00420055
83.8018	0.424767	154	0.00275823
83.8044	0.394574	38	0.0103835
83.8071	0.393639	100	0.00393639
83.8088	0	1000	0
83.8095	14.712	25	0.588478
83.8119	1	83	0.0120482
83.8135	0.1	1000	0.0001
83.8169	0.0891251	333	0.000267643
83.821	0.0891251	500	0.00017825
83.8257	0.0891251	500	0.00017825
83.8378	0	1000	0
83.8401	0.6	143	0.0041958
84.1916	0	0	0
84.1989	0.424767	125	0.00339814
84.2004	14.1335	19	0.743867
84.2109	0.26801	74	0.00362176
84.2125	3.65133	32	0.114104
84.2184	0.276308	97	0.00284853
84.2385	0.635463	100	0.00635463
84.2788	0	0	0
84.2943	0.40095	125	0.0032076
84.7998	0.291034	56	0.00519703
84.887	0.53602	105	0.00510496
84.8891	0.55603	125	0.00444824
84.8935	0.350831	27	0.0129937
84.8956	0	1000	0
84.899	0	1000	0
84.9006	0.0794328	333	0.000238537
84.9017	0.393639	143	0.00275272
84.9023	6.25357	28	0.223342
84.9071	9.01249	24	0.37552
84.9098	0.849535	88	0.00965381
84.9115	12.1144	18	0.673021
84.9132	0.393639	14	0.0281171
84.9146	1.13271	130	0.00871318
84.9163	0	1000	0
84.9185	0.476597	125	0.00381278
84.9217	3.80583	29	0.131235
84.9267	0.357347	125	0.00285877
84.9276	18.4437	19	0.970721
84.9351	2.62469	37	0.0709376
84.9377	0.279337	86	0.0032481
84.9505	0	143	0
84.956	0.0794328	333	0.000238537
85.0584	0.495562	125	0.0039645
85.4014	2.36678	39	0.0606867
85.4502	0.318486	69	0.00461574
85.4545	8.50714	28	0.303826
85.4581	0.0891251	333	0.000267643
85.461	0.0891251	500	0.00017825
85.4769	0	1000	0
85.5037	0.0707946	57	0.00124201
85.544	0	1000	0
85.5498	5.98579	31	0.19309
85.5541	0	12	0
85.5553	0	1000	0
85.58	0.534751	125	0.004278
85.5865	0.1	500	0.0002
85.7362	0.476597	125	0.00381278
86.0915	0	0	0
86.1166	5.38819	33	0.163278
86.1204	0.112468	100	0.00112468
86.1429	0.534751	143	0.00373951
86.1447	0.461257	100	0.00461257
86.1481	2.90035	34	0.0853045
86.1588	4.89642	26	0.188324
86.2266	0.495562	111	0.00446452
86.7694	7.80692	30	0.260231
86.7743	0.379473	29	0.0130853
86.7788	0.44167	27	0.0163582
86.7862	5.38039	10	0.538039
86.79	0.312679	53	0.00589959
86.7973	1.76986	63	0.0280931
86.798	0.0707946	10	0.00707946
86.8031	9.86381	23	0.428861
86.8058	0.301426	22	0.0137012
86.8095	8.52018	25	0.340807
86.8115	0.476597	27	0.0176517
86.8156	14.5845	20	0.729227
86.8181	5.20763	32	0.162739
86.8263	18.2761	25	0.731044
86.8292	0.477729	55	0.00868597
86.8467	0.357347	125	0.00285877
86.8514	0.461257	91	0.00506876
86.8584	14.3491	6	2.39152
86.8634	0.378574	125	0.0030286
86.8736	0.745108	28	0.026611
86.8882	0	500	0
86.9533	6.14963	15	0.409975
87.2894	9.52005	35	0.272001
87.292	0.1	8	0.0125
87.2933	2.09837	37	0.0567127
87.3175	0.476597	25	0.0190639
87.3416	0	167	0
87.3471	0	1000	0
87.358	0.55603	125	0.00444824
87.3602	0.379473	41	0.00925545
87.6334	0.312679	133	0.00235097
87.7245	0.326545	86	0.00379704
87.7293	0.283851	67	0.00423658
87.7312	0.378574	41	0.00923352
87.8282	0	1000	0
87.8786	0.44167	111	0.00397901
87.8986	0.126191	28	0.00450684
87.8995	0.538864	36	0.0149684
87.9006	0	500	0
87.9014	0.476597	125	0.00381278
87.9024	0.259384	36	0.00720511
87.9032	8.09919	35	0.231405
87.9123	13.5036	10	1.35036
87.9139	0.476597	143	0.00333285
87.9185	4.68354	32	0.146361
87.9273	0.393639	29	0.0135738
87.9307	0.139668	44	0.00317428
87.9348	15.0883	25	0.60353
88.2996	3.28098	41	0.0800239
88.3348	0.40095	30	0.013365
88.3407	0.55603	125	0.00444824
88.3534	0.231176	34	0.0067993
88.3665	15.5206	13	1.19389
88.4036	37.3795	11	3.39814
88.4083	0.0707946	125	0.000566357
88.4759	0.312679	56	0.00558354
88.6719	0	143	0
88.8278	0.0891251	333	0.000267643
88.8328	0	1000	0
88.834	15.5688	10	1.55688
88.8392	12.9807	23	0.56438
88.8666	2.4	80	0.03
88.8763	36.1857	16	2.26161
88.9334	0.259384	86	0.00301609
88.9786	0.1	1000	0.0001
89.1747	0.0787278	38	0.00207178
89.4214	0.0891251	500	0.00017825
89.4229	6.56683	35	0.187624
89.4266	1.96809	25	0.0787236
89.4331	1.50922	95	0.0158866
89.4353	3.53973	17	0.208219
89.4364	13.8757	25	0.555029
89.4379	0.714895	91	0.00785599
89.4385	1.20571	31	0.0388937
89.4426	9.5	21	0.452381
89.4433	4.42486	17	0.260286
89.4451	30.495	17	1.79382
89.4489	0.239431	32	0.00748223
89.4522	0.0891251	333	0.000267643
89.4545	0.379473	88	0.0043122
89.457	9.43514	27	0.34945
89.4591	1.29538	24	0.0539743
89.4628	0.53602	35	0.0153149
89.4637	5.35262	29	0.184573
89.4679	7.30826	9	0.812029
89.4791	0.318486	133	0.00239463
89.4952	26.9766	43	0.627363
89.5323	0.300712	111	0.00270912
89.915	0.0891251	333	0.000267643
89.9503	0.0794328	41	0.00193739
89.9772	0.1	500	0.0002
89.9861	0.491352	111	0.00442659
89.991	9.54517	27	0.353525
89.9943	7.94782	26	0.305685
90.0014	5.322	23	0.231391
90.0138	0.312679	105	0.00297789
90.0201	0.604615	38	0.0159109
90.0248	1.40484	40	0.035121
90.084	4.7545	28	0.169804
90.0899	0.350831	133	0.00263783
90.2553	0.350831	143	0.00245336
90.4757	26.3356	11	2.39414
90.5344	0	1000	0
90.545	15.6828	28	0.560099
90.5492	10.9624	8	1.3703
90.5514	0	125	0
90.5521	29.6284	10	2.96284
90.5533	0.357347	22	0.016243
90.5546	8.67874	25	0.347149
90.5573	0	1000	0
90.5589	0.0891251	500	0.00017825
90.5597	0.0794328	19	0.00418067
90.5608	0.873761	167	0.0052321
90.5618	5.60777	35	0.160222
90.5709	2.60617	15	0.173745
90.572	0	29	0
90.5738	0.312679	14	0.0223342
90.5794	19.4293	9	2.15881
90.5828	0.297337	32	0.00929179
90.5849	0.424767	125	0.00339814
90.5884	0.0630957	23	0.00274329
90.5921	7.53566	25	0.301426
90.5954	3.01285	29	0.103891
90.5998	0	10	0
90.6017	0.347851	105	0.00331286
90.6041	0	500	0
90.6119	7.36667	20	0.368334
90.7179	0	0	0
90.9218	0.637151	91	0.00700166
90.9236	3.6	47	0.0765957
90.9272	21.6642	19	1.14022
90.9319	0	0	0
90.9328	0	500	0
90.9347	0.6	143	0.0041958
90.9691	3.76769	17	0.221629
90.9702	0.0891251	333	0.000267643
91.4569	0.0891251	333	0.000267643
91.4575	0	0	0
91.46	0.491352	105	0.00467954
91.4607	0	1000	0
91.4616	0.44167	29	0.01523
91.4634	6.46532	27	0.239456
91.4667	1.40484	44	0.0319282
91.4692	0.0794328	143	0.000555474
91.4796	0.0891251	333	0.000267643
91.4834	1.01193	38	0.0266297
91.5368	0.424767	154	0.00275823
91.8345	0	1000	0
92.1108	0.635463	111	0.00572489
92.1189	0.0891251	500	0.00017825
92.1198	13.3688	6	2.22813
92.1223	16.9265	18	0.94036
92.1263	1.96392	41	0.0479006
92.1303	11.9566	34	0.351664
92.1328	0.0794328	500	0.000158866
92.1411	0.0707946	125	0.000566357
92.1432	0.44167	154	0.00286799
92.1456	0.495562	9	0.0550624
92.1478	0	0	0
92.1596	0.44167	133	0.00332083
92.1752	0.461257	54	0.0085418
92.1794	0.0794328	333	0.000238537
92.2102	6.0749	26	0.23365
92.2222	25.4907	20	1.27453
92.2537	0	1000	0
92.5531	9.54517	25	0.381807
92.559	0	0	0
92.5643	0.0794328	11	0.00722117
92.5652	7.81852	14	0.558466
92.5681	1.4	29	0.0482759
92.5696	5.49388	26	0.211303
92.5716	0.312679	29	0.010782
92.5725	0.18363	41	0.00447878
92.5745	0.17825	83	0.00214759
92.5807	0	0	0
92.5826	0.36639	88	0.00416352
92.5833	0.0794328	67	0.00118556
92.586	0	1000	0
92.59	27.8809	11	2.53463
92.6265	2.9024	20	0.14512
92.8469	0.301426	53	0.00568729
92.8497	2.83178	7	0.40454
92.8537	0	9	0
92.8555	0.174338	47	0.00370932
92.8582	0.350831	74	0.00474096
92.8678	3.41617	30	0.113872
92.8822	0.53602	105	0.00510496
92.9094	0.350831	143	0.00245336
93.1346	0.337405	111	0.00303968
93.2419	0.16366	27	0.00606149
93.244	0	0	0
93.245	0.476597	125	0.00381278
93.2458	0.312679	28	0.0111671
93.2503	0.424767	167	0.00254352
93.2527	0.623876	33	0.0189053
93.2533	31.9959	11	2.90872
93.2554	0.0891251	333	0.000267643
93.2612	6.76603	26	0.260232
93.2647	0.0794328	333	0.000238537
93.2794	0.511211	37	0.0138165
93.6564	0.393639	143	0.00275272
93.6624	0.312679	133	0.00235097
93.663	0	11	0
93.7002	0.0630957	111	0.00056843
93.7297	0.0891251	500	0.00017825
93.8629	0.141589	83	0.00170589
94.0355	3.82291	12	0.318576
94.0382	12.7887	6	2.13145
94.0397	0.248369	111	0.00223756
94.041	0.397164	143	0.00277737
94.0496	0	6	0
94.0518	6.13041	31	0.197755
94.0565	0.40095	143	0.00280384
94.0571	5.30577	28	0.189492
94.0605	20.8844	15	1.39229
94.0623	0.393639	143	0.00275272
94.0629	5.16675	30	0.172225
94.0697	0.179523	47	0.00381964
94.0727	12.5666	10	1.25666
94.0751	0.0891251	500	0.00017825
94.0767	0.44167	111	0.00397901
94.3079	0.0891251	500	0.00017825
94.3188	0	500	0
94.3319	0	143	0
94.341	5.71916	30	0.190639
94.3651	0.252982	69	0.00366641
94.4806	5.8527	28	0.209025
94.4839	0	1000	0
94.489	0.44167	154	0.00286799
94.4912	0	143	0
94.4927	0.0891251	500	0.00017825
94.4991	0.572372	43	0.013311
94.507	0	0	0
94.5306	1.06192	25	0.0424767
94.5317	1.00953	42	0.0240365
94.9043	1.39802	40	0.0349504
94.9234	16.3924	33	0.496739
94.9254	4.28937	32	0.134043
94.9316	0.447744	27	0.0165831
94.9504	7.38725	11	0.671568
94.9638	0.379473	91	0.00417004
94.9793	0.534751	125	0.004278
94.9878	0.278675	125	0.0022294
94.9983	0	1000	0
95.0586	15.0976	29	0.520607
95.0653	0.0707946	333	0.000212596
95.066	9.2224	23	0.400974
95.0686	0.169338	37	0.00457669
95.0743	4.78998	19	0.252104
95.0768	0.643406	34	0.0189237
95.0809	0.175832	88	0.00199809
95.0836	2.45403	35	0.070115
95.0871	7.54612	30	0.251537
95.0944	23.4085	13	1.80066
95.0961	3.86	32	0.120625
95.1089	4.6112	18	0.256178
95.1112	4.05049	37	0.109473
95.1165	0	1000	0
95.1351	1.42979	50	0.0285958
95.3132	0.393639	43	0.00915439
95.3319	0.378574	154	0.00245828
95.3535	0.1	500	0.0002
95.3819	0	1000	0
95.4488	16.8846	28	0.603023
95.879	1.14203	38	0.0300535
95.8851	11.9428	15	0.796184
95.8859	0	1000	0
95.8883	0.67481	105	0.00642676
95.8911	0.253583	51	0.00497221
95.8928	7.19797	16	0.449873
95.8955	0.477729	19	0.0251436
95.935	27.094	7	3.87058
96.3288	10.6253	28	0.379474
96.3321	21.6012	20	1.08006
96.3392	8.5153	33	0.258039
96.3414	3.74325	23	0.16275
96.3424	0.989721	36	0.0274922
96.3502	0	0	0
96.3509	22.0879	13	1.69907
96.3527	0	125	0
96.3554	3.06543	47	0.0652218
96.3575	5.41426	20	0.270713
96.362	1.27887	35	0.0365391
96.3738	11.8149	23	0.513689
96.3929	0.476597	167	0.00285387
96.3949	0.495562	12	0.0412968
96.3965	0	6	0
96.3978	0.357347	133	0.00268682
96.4203	0.350831	133	0.00263783
96.5547	1.26191	28	0.0450684
96.611	8.13935	13	0.626104
96.6154	0.424767	71	0.00598264
96.619	0.278675	63	0.00442341
96.6214	0.252982	43	0.00588331
96.6249	0.40095	125	0.0032076
96.6291	0.376783	36	0.0104662
96.631	0.0794328	111	0.000715611
96.6353	0.0794328	333	0.000238537
96.6388	0.240131	23	0.0104405
96.6427	0.252982	39	0.00648672
96.6494	0.0707946	333	0.000212596
96.6503	4.86094	35	0.138884
96.6523	0.802126	100	0.00802126
96.6794	3.565	31	0.115
96.7202	0.534751	125	0.004278
96.897	0.300712	130	0.00231317
96.9708	0.632456	25	0.0252982
96.9721	0.239431	33	0.0072555
96.9781	14.228	20	0.711401
96.98	2.59014	48	0.0539612
96.9808	3.37392	33	0.10224
96.9861	0.390295	26	0.0150113
96.9914	0.618575	12	0.051548
96.9932	1.75416	29	0.0604881
97.0071	0.495562	111	0.00446452
97.0451	0.476597	167	0.00285387
97.1578	0.312679	107	0.00292223
97.1887	0.378574	29	0.0130543
97.2063	0.44167	75	0.00588894
97.2126	1.55748	45	0.0346107
97.2143	0.780589	42	0.0185855
97.2153	0	1000	0
97.216	0.312679	49	0.00638119
97.2295	0.44167	154	0.00286799
97.2394	0.169505	40	0.00423761
97.4522	0.0891251	500	0.00017825
97.4636	0	1000	0
97.4647	0.567862	118	0.00481239
97.4674	0.393639	143	0.00275272
97.6826	0.300712	133	0.002261
97.8738	0.0676782	52	0.0013015
97.8852	0.0794328	500	0.000158866
97.8901	0.437918	54	0.00810959
97.947	5.37445	27	0.199054
97.9492	0.0707946	12	0.00589955
98.0023	0.476597	143	0.00333285
98.5109	0.312679	143	0.00218656
98.5147	1.69103	46	0.0367615
98.5226	1.75035	32	0.0546984
98.5309	0	1000	0
98.5316	6.4152	22	0.2916
98.5353	0.237734	39	0.00609574
98.5377	0.852018	43	0.0198144
98.5412	0.0707946	14	0.00505676
98.5447	5.76268	35	0.164648
98.5516	0.158866	250	0.000635463
98.5562	0.0891251	7	0.0127322
98.5594	0.378574	136	0.00278364
98.5636	0.0603183	41	0.00147118
98.5652	0.326545	91	0.00358841
98.5659	13.1905	19	0.694238
98.5735	49.8209	7	7.11728
98.5748	16.4049	18	0.911383
98.6032	22.9668	17	1.35099
98.6047	24.6306	16	1.53941
98.6178	0.283851	125	0.00227081
98.6966	0.315479	167	0.00188909
98.9168	0	1000	0
98.9186	0	1000	0
98.9206	0	0	0
98.9257	3.98107	32	0.124408
98.9274	4.92484	16	0.307802
98.9293	0.507309	36	0.0140919
98.9322	5.79313	15	0.386209
98.9329	1.46209	15	0.0974725
98.9345	0	1000	0
98.9351	26.5046	29	0.91395
98.9372	3.01845	19	0.158866
98.9384	4.72363	16	0.295227
98.9394	3.17531	31	0.102429
98.9447	11.6681	40	0.291703
98.9467	14.5837	13	1.12182
98.9512	17.0358	19	0.896624
98.9526	0.1	8	0.0125
98.9543	12.8681	6	2.14469
98.9594	0.318486	69	0.00461574
98.9716	0.326545	35	0.00932986
99.0021	1.35356	28	0.0483416
99.2109	20.1978	33	0.612056
99.2252	25.6358	35	0.732451
99.2355	2.8	34	0.0823529
99.2371	3.74845	23	0.162976
99.2548	0.141589	250	0.000566357
99.3255	0.0891251	7	0.0127322
99.3415	0.300712	44	0.00683437
99.4327	0.0707946	125	0.000566357
99.5447	0.534751	143	0.00373951
99.5489	3.73334	42	0.0888891
99.5702	0	1000	0
99.571	4.78998	34	0.140882
99.6096	7.31044	14	0.522174
99.6751	0.0630957	111	0.00056843
99.7163	0.0630957	167	0.000377819
99.7421	0.278675	105	0.00265405
99.801	0.268647	40	0.00671616
99.838	5.82758	26	0.224138
99.9946	0.495562	154	0.00321794
99.996	0.393639	143	0.00275272
100.011	3.30546	26	0.127133
100.014	6.02853	29	0.20788
100.019	5.80689	27	0.21507
100.023	3.58296	30	0.119432
100.024	8.48475	34	0.249552
100.027	0.0891251	13	0.00685578
100.029	3.90926	30	0.130309
100.03	3.84884	12	0.320737
100.032	0.0794328	333	0.000238537
100.032	0.17825	71	0.00251057
100.034	0.283851	83	0.00341989
100.04	0.16366	40	0.00409151
100.071	0.393639	133	0.00295969
100.296	0	1000	0
100.327	3.34407	32	0.104502
100.335	0.0891251	30	0.00297084
100.344	4.64725	41	0.113348
100.348	0.1	500	0.0002
100.35	5.97138	15	0.398092
100.704	4.88041	28	0.1743
100.744	0.0891251	500	0.00017825
100.75	6.80433	20	0.340217
100.754	0.623876	125	0.00499101
100.755	0.0707946	125	0.000566357
100.756	0.0707946	333	0.000212596
100.758	1.02	32	0.031875
100.768	0.34	27	0.0125926
100.771	0.197287	27	0.00730692
100.775	0.300712	111	0.00270912
100.781	0.269432	40	0.0067358
100.786	0.350831	125	0.00280665
100.797	0.379473	67	0.00566378
100.81	4.4167	61	0.0724049
100.841	0.0891251	500	0.00017825
101.172	0	0	0
101.175	0.714895	91	0.00785599
101.18	0.0630957	111	0.00056843
101.186	4.67244	39	0.119806
101.187	0.312679	111	0.00281692
101.188	7.5	13	0.576923
101.19	0.393639	23	0.0171147
101.19	0.22607	40	0.00565174
101.191	15.0883	28	0.538866
101.194	0	1000	0
101.198	0.310022	38	0.00815848
101.211	2.98041	66	0.0451577
101.221	20.6368	31	0.665703
101.223	0	1000	0
101.507	0.0794328	125	0.000635463
101.509	0.714895	91	0.00785599
101.51	4.16133	37	0.112468
101.517	1.84503	36	0.0512508
101.519	0.55603	125	0.00444824
101.522	2.1713	33	0.0657971
101.525	0.0794328	500	0.000158866
101.528	2.66742	32	0.0833568
101.533	4.26907	29	0.147209
101.535	8.12656	33	0.246259
101.546	4.27021	35	0.122006
101.549	21.39	8	2.67375
101.561	0.278675	63	0.00442341
101.928	0	1000	0
101.931	11.7798	23	0.512165
101.936	0.0891251	38	0.0023454
101.937	13.1064	12	1.0922
101.938	0.0707946	38	0.00186302
101.939	0.119432	27	0.00442341
101.94	1.0695	77	0.0138896
101.941	14.4845	33	0.438925
101.944	6.06393	27	0.22459
101.946	9.80376	16	0.612735
101.947	24.9905	12	2.08254
101.949	5.24938	14	0.374956
102.261	3.21612	40	0.080403
102.297	0.350831	44	0.00797343
102.318	13.081	15	0.872066
102.32	9.77024	20	0.488512
102.321	16.814	19	0.884948
102.323	24.141	11	2.19463
102.324	17.9387	16	1.12117
102.326	0.120351	35	0.00343859
102.33	3.7589	39	0.0963822
[truncated: 61,685 more rows]

## Sheet: crack proportion
Time periods	Tensile	Shear
1	68.8679	31.1321
2	73.7143	26.2857
3	79.5238	20.4762
4	74.1935	25.8065
5	67.027	32.973
6	64.6605	35.3395
7	50.6627	49.3373
8	47.5956	52.4044
9	48.7633	51.2367
10	54.2	45.8
11	62.9799	37.0201
12	65.9833	34.0167
13	71.3768	28.6232
14	76.2003	23.7997
15	79.6978	20.3022
16	70.2755	29.7245
17	63.1814	36.8186
18	54.6643	45.3357
19	36.6291	63.3709
20	20.7101	79.2899
21	59.919	40.081
22	62.7934	37.2066

## Sheet: lgN-b
Time periods	lgN/b
1	1.07
2	1.56
3	1.9
4	1.4
5	1.67
6	1.85
7	1.71
8	1.93
9	1.73
10	1.85
11	1.89
12	1.93
13	1.68
14	2.1
15	2.4
16	2.66
17	3.41
18	3.47
19	4.29
20	7.19
21	4.12
22	2.56
