# Supplementary material for: The instability mechanisms and precursor information of different type rocks based on acoustic emission
Source: PLoS One. 2025 May 27;20(5):e0322126. doi: 10.1371/journal.pone.0322126 (PMC12111691; doi:10.1371/journal.pone.0322126)
Supplement: S1 Dataset — (ZIP) [file pone.0322126.s001.zip › S1 Dataset. Minimal data set/Limestone.xlsx]

## Sheet: RA-AF
Time	RA	AF	RA/AF
0.321834	4.5	22	0.204545
0.945394	0	22	0
0.952501	3.0286	32	0.0946436
0.955966	0	1000	0
0.968172	0.160045	28	0.0057159
2.05697	3.9215	67	0.0585299
2.06383	0.248369	26	0.00955267
2.09251	2.86794	53	0.0541121
2.4848	0	8	0
3.24074	0.0707946	10	0.00707946
3.54397	0.424767	167	0.00254352
3.54674	0	1000	0
3.55124	0.100237	24	0.00417656
3.80672	0.495562	125	0.0039645
4.29362	0.378574	42	0.00901368
4.30995	0.127128	37	0.0034359
4.31185	0	0	0
4.31745	0	1000	0
4.31998	0	500	0
4.32952	0	0	0
4.73506	0.189737	24	0.00790569
4.73773	8.81704	23	0.38335
4.73963	7.306	35	0.208743
4.7455	0	1000	0
4.74719	0	500	0
4.75191	10.9437	39	0.280609
4.75503	4.55368	34	0.133932
6.18529	5.24257	30	0.174752
6.19492	0	0	0
6.19549	3.25675	47	0.0692925
6.19876	0.300712	30	0.0100237
6.20089	0.0794328	10	0.00794328
6.20339	0.534751	143	0.00373951
6.20657	0	0	0
6.58819	0	0	0
6.59813	0	143	0
7.05843	4.92484	26	0.189417
7.17974	2.76754	32	0.0864858
7.73539	0.0891251	143	0.000623252
7.73597	59.8778	22	2.72172
7.74316	0.55603	26	0.0213858
7.74398	22.6035	21	1.07636
7.74601	0	0	0
7.74705	2.26543	13	0.174264
7.75246	0.0794328	125	0.000635463
7.75369	3.25675	70	0.0465249
7.75443	4.29051	35	0.122586
7.76408	5.45118	33	0.165187
7.77078	0.197287	57	0.00346117
8.0659	0	12	0
8.10342	0.0707946	32	0.00221233
8.11149	5.11731	16	0.319832
8.46806	0.312679	53	0.00589959
8.47952	6.95176	25	0.27807
8.74569	0.0630957	68	0.000927878
8.76521	0.12448	44	0.00282908
8.95592	1.48669	47	0.0316316
8.96392	6.5	30	0.216667
8.96531	0	1000	0
8.97299	0	1000	0
8.97713	0.6	167	0.00359281
8.97856	0.18363	39	0.00470846
8.9812	1.7825	95	0.0187632
8.98212	0	0	0
9.65433	0.0707946	47	0.00150627
10.3431	0.281171	37	0.00759921
10.3458	1.66809	26	0.0641573
10.3478	0.100237	25	0.0040095
10.3493	0.252982	29	0.00872352
10.3552	4.4	22	0.2
10.3577	26.7526	22	1.21603
10.3594	17.8669	20	0.893343
10.3616	8.37776	21	0.398941
10.3628	12.4775	20	0.623876
10.3636	0.5	167	0.00299401
10.3683	3.26079	35	0.0931654
10.3736	0.476597	143	0.00333285
10.3783	0.212888	59	0.00360827
10.6716	0.5	167	0.00299401
11.0604	0.0891251	500	0.00017825
11.0711	0.337405	22	0.0153366
11.8826	13.0977	38	0.344677
11.8859	23.7964	10	2.37964
11.8872	6.27519	20	0.31376
11.889	0.635463	22	0.0288847
11.8905	11.7645	15	0.784301
11.8977	0.53602	24	0.0223342
12.2768	0.0891251	143	0.000623252
12.282	0	1000	0
12.2831	0.5	31	0.016129
12.2868	0.445625	167	0.00266842
12.2874	0.0794328	27	0.00294196
12.2976	0.312679	20	0.0156339
12.3152	2.52383	33	0.0764797
12.378	4.68654	23	0.203762
12.7763	0	1000	0
12.8289	0.378574	154	0.00245828
13.335	13.9442	30	0.464805
13.3363	14.7	7	2.1
13.3373	0.0707946	12	0.00589955
13.3402	14.8892	15	0.992614
13.3453	0	1000	0
13.3483	0.393639	20	0.0196819
13.3497	0	1000	0
13.353	0.254257	33	0.00770475
13.3552	3.73334	16	0.233334
13.3562	0.0891251	500	0.00017825
13.3604	0.511731	40	0.0127933
13.3646	0	0	0
13.7771	0.357347	29	0.0123223
13.7786	2.71956	27	0.100724
13.8114	0.476597	125	0.00381278
14.219	0.495562	28	0.0176986
14.6759	0.197287	17	0.0116051
14.6948	0.0630957	36	0.00175266
14.6972	0.601425	28	0.0214795
14.7057	0	11	0
15.0252	0.225471	38	0.00593344
15.0744	0.0794328	125	0.000635463
15.6373	0	0	0
15.6436	6	33	0.181818
15.6562	0.312679	17	0.0183929
15.6886	0.179098	41	0.00436824
16.0825	0.0794328	47	0.00169006
16.1072	0.0794328	500	0.000158866
16.1229	10.2541	22	0.466096
16.7938	0	0	0
16.7981	0	1000	0
16.8023	0.112468	14	0.00803345
16.8039	0	1000	0
16.808	0.495562	28	0.0176986
16.8116	11.8654	26	0.456362
17.1039	0.0794328	16	0.00496455
17.5299	5.97138	15	0.398092
18.0026	0.378574	61	0.00620614
18.0307	10.2652	20	0.513261
18.3189	0.44167	12	0.0368058
18.3235	0.6	143	0.0041958
18.3247	0.283851	28	0.0101375
18.3275	0.0794328	14	0.00567377
18.3287	13.3802	19	0.70422
18.3304	0.0891251	13	0.00685578
18.3366	10.8256	21	0.515507
18.7103	0	1000	0
18.7303	0.225471	39	0.0057813
18.7651	2.94092	35	0.0840262
19.0599	5.48933	54	0.101654
19.0791	4.25776	21	0.202751
19.084	29.4026	16	1.83766
19.0856	0	0	0
19.36	0.221359	35	0.00632456
20.1241	15.5078	14	1.1077
20.1289	0	143	0
20.523	0.283851	28	0.0101375
20.8195	0.424767	24	0.0176986
20.8457	0.0707946	36	0.00196652
21.6522	0	1000	0
21.6568	0.44167	29	0.01523
21.6582	4.69723	36	0.130479
21.9813	0.0891251	16	0.00557032
22.001	2	17	0.117647
22.7794	0.86	47	0.0182979
22.7967	17.5547	18	0.975259
22.7994	0	1000	0
22.8004	0	1000	0
23.165	0	1000	0
23.1722	0	1000	0
24.3225	0.378574	42	0.00901368
24.3628	15.2511	9	1.69457
24.3707	3.16228	40	0.0790569
24.6687	22.1746	33	0.671957
24.6708	0.0891251	29	0.00307328
24.6772	0.476597	125	0.00381278
24.7046	7.04088	22	0.32004
25.0279	0.0891251	500	0.00017825
25.0409	4.22741	20	0.211371
25.0595	0.476597	125	0.00381278
25.4383	0.491352	34	0.0144515
25.4577	0.175832	45	0.00390738
25.4658	0.44167	9	0.0490745
25.7911	0.476597	29	0.0164344
26.1583	0.476597	143	0.00333285
26.8071	10.8733	16	0.679579
26.8227	0	0	0
26.8289	28.6752	8	3.58441
26.8317	0.477258	45	0.0106057
26.8379	0.0707946	125	0.000566357
26.8386	0.0794328	125	0.000635463
26.8436	8.0403	31	0.259365
26.8681	4.42486	35	0.126425
26.87	3.0286	60	0.0504766
26.8734	0.476597	167	0.00285387
27.2553	0	1000	0
27.2675	4.29533	44	0.097621
27.2721	0	0	0
27.2769	2.33622	20	0.116811
27.6199	19.3458	32	0.604557
27.6212	0	1000	0
27.6228	0	1000	0
27.9769	0.424767	13	0.0326744
28.3745	0.175832	40	0.0043958
28.6856	0.476597	43	0.0110836
28.6896	0.315479	143	0.00220614
28.6919	0.476597	17	0.0280351
28.6944	7.38725	19	0.388803
28.6953	0	13	0
28.6972	0.0891251	12	0.00742709
29.8132	0.6	286	0.0020979
30.4535	11.8	8	1.475
31.0467	0.200951	35	0.00574145
31.7618	0.0794328	24	0.0033097
31.7777	0	1000	0
31.7869	13.3764	30	0.44588
31.7887	0	6	0
32.0926	4.52767	25	0.181107
32.3258	12.1144	24	0.504766
32.5071	0	29	0
32.5223	4.06926	33	0.123311
32.5306	0.283851	24	0.0118271
33.0842	5.43663	29	0.18747
33.0851	0	167	0
33.0875	4.74324	31	0.153008
33.0912	0	0	0
33.0926	4.49043	48	0.0935507
33.7162	0.0891251	13	0.00685578
34.0399	0.0891251	143	0.000623252
34.3604	0.378574	154	0.00245828
34.3617	1.66809	87	0.0191734
34.3804	2.46073	32	0.0768979
35.1458	7.11686	34	0.209319
35.1637	0	1000	0
35.4802	0	1000	0
35.741	3.39814	37	0.0918416
35.8207	8.26365	37	0.223342
36.911	0.284605	33	0.00862439
37.4019	7.31733	15	0.487822
37.4082	3.3948	30	0.11316
37.777	0	1000	0
38.1867	0	1000	0
38.1892	17.2867	25	0.691466
38.1909	0	143	0
39.0094	5.168	32	0.1615
39.029	0.312679	21	0.0148895
39.0343	18.9509	20	0.947545
39.0434	13.5321	20	0.676603
39.0514	0.0794328	500	0.000158866
39.0521	4.85837	33	0.147223
39.0534	22.0029	11	2.00026
39.0543	0.315479	167	0.00188909
39.0549	0	1000	0
39.0555	12.1	13	0.930769
39.0563	0	1000	0
39.0681	8.04148	29	0.277292
39.0922	4.27021	45	0.0948935
39.5328	0.100237	36	0.00278437
40.1784	8.95959	29	0.308952
40.1921	0.0794328	125	0.000635463
40.9942	0	1000	0
41.6932	7.5147	51	0.147347
41.6978	0	500	0
41.7149	0	1000	0
42.4683	0.315479	43	0.00733671
43.2207	0.836025	70	0.0119432
43.9438	0	1000	0
43.952	0.0707946	125	0.000566357
43.9559	5.21776	33	0.158114
43.9593	0	1000	0
44.6825	7.96888	17	0.468757
44.689	11.6727	15	0.778181
44.7111	0.246259	42	0.00586332
45.2638	4.27021	47	0.0908555
45.271	6.83122	19	0.359538
45.3587	13.1905	20	0.659526
45.3595	0.67481	25	0.0269924
45.3614	0	1000	0
45.3622	8.02272	14	0.573051
45.3652	0	167	0
45.3697	5.40143	41	0.131742
45.3946	0	0	0
45.9415	2.6611	32	0.0831594
46.537	0	1000	0
46.5519	7.75388	25	0.310155
46.5653	1.55748	22	0.0707946
46.5721	0.44167	14	0.0315479
47.0825	5.21776	35	0.149079
47.0853	0	1000	0
47.6268	8.88499	12	0.740416
47.6539	0.0891251	143	0.000623252
47.6785	0.300712	53	0.00567382
47.734	0.0794328	34	0.00233626
48.4222	0	1000	0
48.5474	0.5	29	0.0172414
48.5486	0.357347	27	0.0132351
48.5846	0	1000	0
48.6978	0.0630957	12	0.00525798
49.3391	5.7986	18	0.322144
49.5312	0.0630957	111	0.00056843
49.8367	0.0794328	43	0.00184727
49.8508	0	143	0
49.8554	26.831	28	0.95825
49.8642	0.221359	17	0.0130211
49.9346	0.253654	36	0.00704596
50.1836	3.43946	32	0.107483
50.188	5.73436	34	0.168658
50.2107	0	1000	0
50.2633	3.35795	33	0.101756
50.6229	0.623876	125	0.00499101
50.6244	0.248959	31	0.00803094
50.64	7.7874	17	0.458083
50.6413	0	0	0
50.6473	0.40095	24	0.0167062
50.6564	0	0	0
50.669	0	0	0
51.0507	13.9802	26	0.537699
51.0909	0.424767	25	0.0169907
51.5298	7.13001	23	0.31
51.5484	8	12	0.666667
51.5803	6.50613	27	0.240968
51.5891	1.90903	35	0.0545438
51.5966	10.1221	43	0.235399
51.604	0.326545	23	0.0141976
51.6067	4.68354	37	0.126582
52.0005	0.623876	11	0.056716
52.0265	2.84605	40	0.0711512
52.0288	0	53	0
52.0295	0	0	0
52.0481	0.495562	20	0.0247781
53.0368	0.551306	9	0.0612562
53.6412	0.461257	32	0.0144143
53.9568	0	167	0
54.3864	0.873761	19	0.0459874
54.6366	0.284605	37	0.00769203
54.693	2.76754	45	0.061501
54.74	7.88697	32	0.246468
54.7708	0.442719	30	0.0147573
55.4356	7.94746	40	0.198687
55.7602	0.495562	11	0.0450511
55.871	0.350831	24	0.014618
55.8866	8.30263	21	0.395363
55.9178	2.18534	21	0.104064
55.9308	27.8252	31	0.897588
56.7326	2.03724	41	0.0496887
56.7501	0	1000	0
56.7572	0.0794328	16	0.00496455
56.7611	0	1000	0
56.7621	0	0	0
56.7666	5.71916	27	0.211821
56.7688	0.0630957	125	0.000504766
56.7695	0	1000	0
56.7703	0.445625	143	0.00311626
56.778	2.51918	44	0.057254
57.2312	7.10227	21	0.338203
57.8705	14.3491	14	1.02494
57.8717	0	1000	0
57.8754	0	1000	0
57.8913	11.6777	22	0.530803
57.8924	7.3	8	0.9125
57.9003	0.5	167	0.00299401
57.9299	4.04886	49	0.0826297
58.6651	10.336	31	0.33342
58.6679	11.6811	12	0.973425
58.6705	0.300712	143	0.00210288
58.6729	3.68132	29	0.126942
58.6772	0	1000	0
58.6786	0.44167	24	0.0184029
58.6861	5.16313	15	0.344209
58.6879	0.0891251	11	0.00810228
58.6946	0.394574	46	0.00857769
58.7285	7.29184	28	0.260423
59.4504	5.11075	34	0.150316
59.4564	5.66357	19	0.298082
59.4609	0	1000	0
59.4615	13.6918	19	0.72062
59.4667	0.312679	9	0.0347421
59.4695	4.33003	40	0.108251
59.4755	13.9007	20	0.695037
59.4794	0.0794328	12	0.0066194
59.4919	0.393639	26	0.01514
59.4929	0.495562	18	0.0275312
59.9827	0.318486	23	0.0138472
60.3139	0	1000	0
61.163	26.0617	15	1.73745
61.1737	0.315479	154	0.00204856
61.1784	0	1000	0
61.1813	0	1000	0
61.1819	19.9641	31	0.644002
61.183	0	1000	0
61.1934	0	17	0
61.1946	5.29483	35	0.151281
61.196	0	0	0
61.1987	0.40095	21	0.0190928
61.2272	10.1	20	0.505
61.4844	0.0891251	500	0.00017825
61.4964	10.6311	26	0.408887
61.5109	0	1000	0
61.5121	0	0	0
61.5158	0	0	0
61.5183	0.476597	154	0.00309479
61.5207	0.350831	38	0.0092324
61.5396	0.0794328	36	0.00220647
61.5427	0.461257	33	0.0139775
61.546	0.278675	43	0.00648081
62.6726	0.0630957	34	0.00185576
62.6819	0.0707946	16	0.00442466
62.6831	0	1000	0
62.6845	8.26959	19	0.435242
62.6893	1.98439	37	0.0536322
62.695	0.357347	22	0.016243
62.6971	0.424767	154	0.00275823
62.7262	0.0707946	28	0.00252838
63.2181	0.397164	182	0.00218222
63.2318	0.283851	20	0.0141925
63.2379	0.517539	29	0.0178462
63.3903	7.31733	49	0.149333
63.3962	6.60626	35	0.18875
63.3995	6.59292	22	0.299678
63.4002	4.05107	28	0.144681
63.4012	0.0891251	500	0.00017825
63.4019	3.565	43	0.0829071
63.4053	0.6	143	0.0041958
63.9204	0.0794328	118	0.00067316
63.9922	2.19834	39	0.0563677
63.9958	0	1000	0
64.0056	0	1000	0
64.0062	0.0891251	500	0.00017825
64.0099	11.5972	26	0.446046
64.0201	0.126191	25	0.00504766
64.0215	0	0	0
64.1497	0.55603	22	0.0252741
64.5147	0	143	0
64.559	8.94123	14	0.638659
64.6949	4.28816	52	0.0824647
64.8521	4.55496	34	0.13397
64.8778	0.476597	143	0.00333285
64.8786	0.0794328	500	0.000158866
64.8944	5.28672	19	0.278248
64.9089	12.4775	14	0.891251
64.9227	0	1000	0
65.227	0.625357	41	0.0152526
65.2585	12.9231	20	0.646157
65.2662	0.0707946	17	0.00416439
65.2812	0.0794328	13	0.00611022
65.2913	10.8316	23	0.470938
65.3124	0.397164	182	0.00218222
65.3227	6.49886	26	0.249956
65.3768	0.566357	16	0.0353973
65.378	0	1000	0
65.6494	6	16	0.375
65.6577	0	1000	0
65.6775	23.5059	21	1.11933
65.9362	5.97829	41	0.145812
65.9928	0	1000	0
65.9997	0.0630957	18	0.00350532
66.0021	17.8	6	2.96667
66.0187	0.0707946	36	0.00196652
66.0356	0.393639	14	0.0281171
66.2998	0.393639	14	0.0281171
66.6487	0	500	0
67.1677	0.0891251	23	0.003875
67.1736	0.451069	51	0.00884448
67.2559	0	1000	0
67.3072	0.0794328	125	0.000635463
67.4797	0.0794328	15	0.00529552
67.9301	30.7248	9	3.41387
67.9346	0.0794328	34	0.00233626
67.9807	3.42524	49	0.0699029
68.8468	10.336	22	0.469819
68.8569	0.357347	35	0.0102099
68.8637	4.71116	32	0.147224
68.8681	29.7079	13	2.28522
68.873	3.95938	30	0.131979
68.8786	0	143	0
68.8819	1.57456	30	0.0524852
68.8837	5.34224	30	0.178075
68.8955	0	1000	0
68.903	0.0891251	143	0.000623252
68.9283	0.534751	125	0.004278
68.9293	0	1000	0
69.0397	0.0707946	125	0.000566357
69.4779	0.394574	52	0.00758795
69.5799	0.0794328	22	0.00361058
69.5806	0.424767	22	0.0193076
69.5854	4.24258	40	0.106064
69.5914	4.98456	23	0.21672
69.5933	0.223872	44	0.005088
70.316	1.38811	36	0.0385585
70.336	0.399052	47	0.00849048
70.3379	0.476597	143	0.00333285
70.3386	0.422757	27	0.0156577
70.3472	6.56683	45	0.14593
70.3494	0.479125	57	0.0084057
70.3506	0.0891251	125	0.000713001
70.3547	0.424767	154	0.00275823
70.3597	5.71916	11	0.519924
70.3692	0.476597	18	0.0264776
70.4359	0	45	0
70.7863	0	167	0
70.8416	21.0109	10	2.10109
71.2028	0.378574	29	0.0130543
71.4686	0.393639	27	0.0145792
71.4873	14.139	19	0.74416
72.2149	0.40095	18	0.022275
72.7684	4.85837	28	0.173513
72.7697	0	1000	0
72.8676	3.57448	19	0.18813
72.8801	4.92484	18	0.273602
72.8929	0	1000	0
72.9018	0	1000	0
72.9219	0.651543	43	0.0151522
73.4591	0.551267	42	0.0131254
74.0236	23.9133	13	1.83948
74.0447	0.0707946	27	0.00262202
74.0575	2.1	48	0.04375
74.0655	0.0562341	23	0.00244496
74.6196	0	1000	0
74.6309	0	1000	0
74.6514	3.81278	37	0.103048
74.6693	0.495562	24	0.0206484
74.778	0.397164	23	0.017268
74.9883	0.0891251	17	0.00524265
75.1089	0.55603	11	0.0505482
75.1207	10.9156	19	0.574503
75.1226	0	143	0
75.1232	2.76754	30	0.0922515
75.1725	3.50831	32	0.109635
75.8041	0.55603	17	0.0327076
75.8101	0.300712	111	0.00270912
75.8183	3.3948	38	0.0893367
75.8196	0.0794328	500	0.000158866
76.48	19.7382	30	0.657939
76.4855	0.534751	143	0.00373951
76.4901	0	0	0
76.4909	0.278675	40	0.00696688
76.4934	0	20	0
76.4947	0	1000	0
76.498	6.3	16	0.39375
77.5778	0.44167	111	0.00397901
77.5871	0.337405	27	0.0124965
77.6277	12.8715	17	0.757149
77.6356	0	1000	0
77.642	2.18197	33	0.0661204
77.6467	0.402015	38	0.0105793
77.6669	0.495562	23	0.0215462
78.0018	0.0891251	14	0.00636608
78.0115	22.2097	18	1.23387
78.0169	0.6	143	0.0041958
78.0486	0.357347	15	0.0238231
78.4545	0	0	0
78.4859	0.623876	125	0.00499101
78.5374	10.8525	15	0.723498
78.5407	0.534751	30	0.017825
78.8726	0	0	0
79.2397	0.197755	57	0.00346939
79.2873	0	0	0
79.4211	0.378574	130	0.00291211
80.3638	5.45471	13	0.419593
80.372	0	1000	0
80.6134	0.800226	38	0.0210586
80.618	0	0	0
80.7859	5.66495	31	0.18274
81.1521	0.716391	47	0.0152424
81.3365	2.23342	36	0.0620394
81.696	0.495562	125	0.0039645
81.8205	10.51	21	0.500478
81.823	7.21506	42	0.171787
81.8256	1.06192	11	0.0965381
81.8578	3.06543	37	0.0828493
81.8591	0	0	0
81.9094	0.316228	34	0.00930082
81.9107	0	0	0
81.9188	0.425776	31	0.0137347
81.9377	0.350831	28	0.0125297
81.9534	0	1000	0
82.7328	4.8114	27	0.1782
82.7448	14.2124	36	0.39479
82.7529	0.476597	67	0.00711339
82.8341	0.6	26	0.0230769
83.5309	1.7825	20	0.0891251
84.2488	1.51513	28	0.0541117
84.2723	0.534751	143	0.00373951
84.2753	13.1014	20	0.655069
84.28	20.5	10	2.05
84.2948	28.52	14	2.03715
84.3169	0.301426	33	0.00913413
84.4395	0.523015	36	0.0145282
85.0148	0.55603	111	0.00500928
85.0271	9.27507	29	0.31983
85.028	0.0794328	125	0.000635463
85.0396	0.0707946	10	0.00707946
85.162	6.13482	35	0.175281
85.7449	14.4342	24	0.601425
85.7567	0.350831	23	0.0152535
85.7715	0.378574	16	0.0236609
85.788	0.6	29	0.0206897
86.0293	9.12161	22	0.414619
86.5997	4.46006	27	0.165187
86.6912	0.425776	36	0.0118271
86.7766	0.283851	25	0.011354
86.799	18.501	18	1.02783
87.355	14.4	13	1.10769
87.4025	8.97591	13	0.690455
87.5101	0.0891251	111	0.000802929
87.5107	4.01063	22	0.182301
87.5115	0	1000	0
87.5133	0.55603	51	0.0109025
87.5926	0.393639	11	0.0357854
88.1418	3.75214	22	0.170552
88.1514	0.55603	18	0.0308905
88.176	1.4264	50	0.0285281
88.1781	0	1000	0
88.1814	1.11671	34	0.0328444
88.2498	6.91066	20	0.345533
88.6313	0	0	0
88.6717	0.476597	22	0.0216635
89.3582	0.495562	111	0.00446452
89.3826	0.291034	38	0.00765878
89.4292	0.476597	125	0.00381278
89.7169	0.0562341	87	0.000646369
89.7314	3.06543	21	0.145973
89.7516	0.126191	13	0.00970704
90.0681	0.632456	36	0.0175682
90.1053	0.0630957	111	0.00056843
90.5302	0	167	0
90.5442	0.15671	41	0.00382221
90.8646	1.25297	28	0.0447489
91.2811	1.94468	45	0.0432152
91.2947	0	0	0
91.4771	0.6	167	0.00359281
91.5582	0	1000	0
91.618	0.112468	21	0.00535563
91.6507	1.50922	19	0.0794328
91.8927	0	0	0
92.5476	1.9	50	0.038
92.9733	0.6	41	0.0146341
92.9815	5.52576	16	0.34536
92.9948	0	42	0
92.9995	4.28816	18	0.238231
93.0034	0.350831	24	0.014618
93.5495	0	9	0
93.6637	0.0891251	500	0.00017825
93.6988	7.64784	30	0.254928
93.7047	0.393639	16	0.0246024
93.7061	2.2607	40	0.0565174
93.7084	0.301426	36	0.00837295
93.7109	0	0	0
93.7218	0	1000	0
93.7238	0	1000	0
94.2039	0.175832	40	0.0043958
94.7762	3.28098	56	0.0585889
94.7925	0	1000	0
94.8062	5.46413	43	0.127073
94.8224	0.393639	29	0.0135738
95.549	8.40006	45	0.186668
95.5502	0	1000	0
95.5809	0.476597	143	0.00333285
95.5859	0.0891251	500	0.00017825
95.6576	16.2837	14	1.16312
96.2282	0.151071	35	0.00431632
96.2347	0.248369	31	0.00801192
96.2446	1.50922	26	0.0580471
97.4678	3.91194	21	0.186283
97.4863	0.248369	30	0.00827898
98.1764	3.73334	13	0.28718
98.2081	0.231176	42	0.0055042
98.4512	0	0	0
98.4603	2.7902	35	0.07972
98.7826	0.476597	125	0.00381278
98.8141	3.2076	36	0.0891
98.815	0	1000	0
99.5871	19.4966	22	0.886208
99.5929	0	0	0
99.5935	0.534751	143	0.00373951
99.5964	3.2085	27	0.118833
99.8589	14.5129	18	0.806272
100.007	1.87163	71	0.0263609
100.552	4.4425	23	0.193152
100.554	8.36025	23	0.363489
100.561	1.57739	97	0.0162618
100.564	0	1000	0
100.57	0.534751	143	0.00373951
100.589	1.24185	28	0.0443517
100.632	0.495562	18	0.0275312
101.44	0	1000	0
101.451	5.32674	40	0.133169
101.774	0.112468	20	0.00562341
101.81	0.534751	125	0.004278
102.183	0	1000	0
103.465	0	1000	0
103.478	0	0	0
103.747	6.15913	33	0.18664
104.236	13.6634	22	0.621062
104.244	0.300712	21	0.0143196
104.294	3.90926	28	0.139616
104.996	0	0	0
105.731	3.35795	40	0.0839489
105.74	0.0891251	500	0.00017825
105.743	0.580689	37	0.0156943
105.745	6.60858	28	0.236021
105.755	0.0794328	143	0.000555474
105.757	0.476597	10	0.0476597
105.768	0.300712	23	0.0130744
106.65	2.36183	27	0.0874753
106.652	2.58693	61	0.0424086
106.794	0.393639	19	0.0207178
106.909	0.0891251	500	0.00017825
107.222	0	500	0
107.662	0.618575	28	0.022092
107.668	57.4171	10	5.74171
107.672	1.87607	19	0.0987406
108.348	1.13271	29	0.0390591
108.349	0.126191	17	0.00742303
108.35	6.35463	13	0.488817
108.356	20.3348	22	0.924309
108.367	5.38039	16	0.336274
108.369	0.357347	17	0.0210204
108.373	0	0	0
109.13	0.26801	28	0.00957179
109.143	4.6112	24	0.192133
109.169	3.10524	41	0.0757375
109.176	0.437918	28	0.0156399
109.179	0.1	1000	0.0001
109.196	0.335808	39	0.00861047
109.284	0	24	0
109.31	2.139	80	0.0267375
109.819	0.623876	125	0.00499101
110.436	0.103263	57	0.00181163
110.448	0	0	0
110.812	0	500	0
110.862	0	143	0
111.217	0.141589	22	0.00643587
111.228	0	22	0
111.259	0.378574	13	0.0291211
111.307	0.393639	28	0.0140585
111.339	2.48369	31	0.0801192
111.342	4.52767	34	0.133167
111.395	2.53054	32	0.0790792
112.009	9.14888	14	0.653492
112.012	0	0	0
112.045	0.495562	111	0.00446452
112.053	1.07459	38	0.0282786
112.058	2.68794	28	0.0959977
112.338	0.39	61	0.00639344
112.34	0.0794328	15	0.00529552
112.959	0.206036	37	0.00556854
112.967	0.44167	16	0.0276044
112.97	0.424767	125	0.00339814
112.98	0	0	0
112.99	0.68	37	0.0183784
113.186	0.476597	50	0.00953194
113.442	0.657963	34	0.0193519
113.652	0	22	0
113.659	2.71207	37	0.0732992
113.669	2.09941	25	0.0839765
113.673	0.534751	143	0.00373951
114.151	0.283851	33	0.00860154
114.799	0	1000	0
115.107	0.278675	28	0.00995268
115.114	0	1000	0
115.47	0.397164	21	0.0189126
115.619	0.301426	34	0.00886548
116.133	0	0	0
116.148	0.476597	125	0.00381278
116.256	3.84884	26	0.148032
116.264	11.4971	15	0.766476
117.42	1.7825	95	0.0187632
117.438	0.350831	35	0.0100237
117.441	2.10499	39	0.053974
118.171	0.0891251	87	0.00102443
118.172	0.424767	125	0.00339814
118.173	0.213394	38	0.00561562
118.183	0.0988776	60	0.00164796
118.186	0	0	0
118.252	16.3	6	2.71667
118.298	0	0	0
118.775	0.476597	125	0.00381278
118.791	17.5576	7	2.50823
118.83	0.268647	30	0.00895488
119.341	0	1000	0
119.342	0	1000	0
119.435	0.0891251	500	0.00017825
120.193	0	0	0
120.197	0	1000	0
120.21	35.9093	26	1.38113
120.31	0.312679	16	0.0195424
121.531	0.0891251	20	0.00445625
121.537	0	0	0
121.541	0.534751	182	0.00293819
121.544	0	0	0
121.549	0.300712	21	0.0143196
121.551	0	1000	0
121.553	0.397164	182	0.00218222
121.557	0	0	0
121.558	7.20574	37	0.19475
121.565	0	1000	0
121.566	0.534751	25	0.02139
122.402	0.278675	15	0.0185783
122.415	2.27809	19	0.119899
122.79	0.437918	26	0.016843
123.007	0	0	0
123.045	0.44167	40	0.0110418
123.067	0	23	0
123.071	1.62828	80	0.0203534
123.081	8.43512	26	0.324428
123.087	10.7894	20	0.539469
123.102	0	1000	0
123.343	0.445625	182	0.00244849
123.747	0.445625	167	0.00266842
123.771	0	0	0
124.338	0	1000	0
124.575	0	0	0
125.252	1.2121	43	0.0281884
126.113	0	0	0
126.785	0.393639	24	0.0164016
126.803	0	143	0
126.806	0	1000	0
126.82	4.9	20	0.245
126.842	0.623876	125	0.00499101
126.861	3.06543	31	0.0988847
126.873	4.6071	31	0.148616
127.15	0.0794328	69	0.0011512
127.582	0.300712	28	0.0107397
127.6	0.0794328	500	0.000158866
127.619	0.694053	14	0.0495752
127.727	0	1000	0
127.728	0	0	0
127.79	0.445625	143	0.00311626
127.807	1.62828	83	0.0196178
127.819	18.8	11	1.70909
128.571	0.0794328	7	0.0113475
128.691	6.2	16	0.3875
129.195	0	1000	0
129.199	0.534751	143	0.00373951
129.201	0	0	0
129.211	6.32788	14	0.451992
129.222	2.34177	27	0.0867322
129.254	0.350831	10	0.0350831
129.736	0.100237	23	0.00435815
129.749	0	1000	0
130.096	0	13	0
130.298	0.437918	40	0.0109479
130.453	0.197755	50	0.00395511
131.261	0.425776	21	0.0202751
131.338	0.0794328	19	0.00418067
131.356	5.08013	8	0.635016
131.362	0.36639	29	0.0126341
131.822	5.931	17	0.348882
131.878	3.82291	28	0.136532
131.886	0.397164	41	0.00968693
131.974	0	0	0
132.051	0.393639	28	0.0140585
132.473	2.25534	35	0.0644384
132.475	1.71921	32	0.0537254
132.476	0	1000	0
132.484	0.338206	35	0.00966303
133.215	6.31496	18	0.350831
133.233	1.40585	71	0.0198008
133.236	6.07329	18	0.337405
133.247	0.379473	34	0.011161
133.253	0	1000	0
133.254	13.0209	38	0.342656
133.28	1.50713	46	0.0327637
133.994	0.312679	33	0.00947511
134.003	0.476597	167	0.00285387
134.015	0.350831	49	0.00715982
134.022	0	0	0
134.75	0	1000	0
134.771	1.83129	21	0.0872044
134.787	0	1000	0
134.809	1.90639	48	0.0397164
134.846	0.552198	48	0.0115041
135.422	2.9655	20	0.148275
135.455	1.92899	27	0.0714441
135.519	0.534751	167	0.0032021
135.753	0.445625	167	0.00266842
135.776	0.312679	24	0.0130283
136.696	2.78819	44	0.063368
136.708	2.65002	38	0.0697374
136.745	0.44167	111	0.00397901
136.819	0.398107	41	0.00970993
136.836	0	0	0
136.871	0.476597	125	0.00381278
136.893	2.3	42	0.0547619
137.531	10.0953	24	0.420638
137.545	1.25297	30	0.0417656
137.547	0.195611	29	0.0067452
137.556	0	1000	0
137.56	0.0891251	500	0.00017825
137.572	2.643	13	0.203308
138.993	0.0891251	500	0.00017825
139.008	0.397164	167	0.00237823
139.009	0.476597	13	0.0366613
139.017	0.922515	25	0.0369006
139.048	2.14978	25	0.0859911
139.131	33.3776	18	1.85431
139.881	0	0	0
139.905	0	167	0
140.087	0	167	0
140.109	0.819073	47	0.0174271
140.17	0.681504	48	0.014198
140.747	1.55748	83	0.0187648
140.796	0.955457	23	0.0415416
141.49	0.495562	125	0.0039645
141.507	1.05249	12	0.0877078
141.525	0.378574	36	0.010516
141.526	2.99278	34	0.0880229
141.534	0.26801	21	0.0127624
141.54	2.9024	82	0.0353952
142.157	0.477729	27	0.0176937
142.277	0	1000	0
142.286	0.0794328	167	0.000475646
142.308	0.534751	125	0.004278
142.315	0.802126	65	0.0123404
142.327	0.0891251	125	0.000713001
142.38	0.26801	23	0.0116526
143.007	0.445625	167	0.00266842
143.015	0.0707946	37	0.00191337
143.024	0.6	167	0.00359281
143.03	6.01425	22	0.273375
143.039	0.5	182	0.00274725
143.716	4.88483	11	0.444075
143.786	0	1000	0
143.797	0.0707946	143	0.000495067
143.805	2.3	43	0.0534884
143.81	0	1000	0
143.856	6.87744	16	0.42984
144.448	0.0891251	24	0.00371355
145.278	5.61488	16	0.35093
145.303	0.491352	19	0.0258606
145.311	2.38298	31	0.0768705
145.322	0	1000	0
145.329	0.44167	35	0.0126191
145.535	0.0707946	18	0.00393303
146.021	0	1000	0
146.047	0.278675	10	0.0278675
146.052	0.350831	14	0.0250594
146.056	0.0707946	25	0.00283178
146.059	0.378574	42	0.00901368
146.066	0	1000	0
146.146	0	167	0
146.162	1.45344	20	0.0726721
146.331	0	167	0
146.331	4.61693	52	0.088787
146.338	5.2	38	0.136842
146.339	0	1000	0
146.34	1.9	50	0.038
146.34	33.9858	29	1.17192
146.344	17.911	16	1.11944
146.346	1.05249	33	0.0318937
146.348	11.8902	38	0.312899
146.35	0.694053	69	0.0100587
146.35	14.4383	13	1.11064
146.352	47.3321	33	1.43431
146.355	7.71828	35	0.220522
146.357	0.551306	17	0.0324298
146.358	0	0	0
146.359	27.5547	22	1.25249
146.36	1.91196	29	0.0659297
146.361	0.534751	182	0.00293819
146.362	0.476597	18	0.0264776
146.364	2.9024	64	0.0453501
146.365	0.397164	182	0.00218222
146.365	12.2	16	0.7625
146.366	6.8	27	0.251852
146.367	0.397164	182	0.00218222
146.368	1	133	0.0075188
146.368	5.94674	17	0.349809
146.37	0	167	0
146.37	8.32864	19	0.438349
146.372	14.4279	11	1.31163
146.373	0	0	0
146.374	101.302	30	3.37674
146.389	3.52298	30	0.117433
146.391	2.27145	31	0.0732725
146.392	0	0	0
146.393	0.445625	333	0.00133821
146.394	0.476597	182	0.00261866
146.394	16.5773	10	1.65773
146.395	30.5351	25	1.22141
146.397	0.534751	143	0.00373951
146.398	0.445625	32	0.0139258
146.399	0	0	0
146.4	4.76597	10	0.476597
146.402	27.2142	24	1.13392
146.404	2.38298	13	0.183307
146.405	0	0	0
146.407	1.23706	45	0.0274903
146.409	1.58866	25	0.0635463
146.41	0	1000	0
146.41	7.70498	28	0.275178
146.411	1.98439	57	0.0348139
146.413	0.0794328	143	0.000555474
146.416	0.6	167	0.00359281
146.421	0.534751	143	0.00373951
146.426	1.29339	42	0.0307949
146.427	0.5	167	0.00299401
146.429	0.534751	95	0.00562895
146.443	0.424767	30	0.0141589
146.45	9.34488	23	0.406299
146.456	0.445625	41	0.0108689
146.463	0	1000	0
146.467	7.30826	24	0.304511
146.498	0.55603	125	0.00444824
146.504	6.7	22	0.304545
146.516	0.476597	23	0.0207216
146.548	0	1000	0
146.585	3.74325	36	0.103979
146.588	0.300712	35	0.00859178
146.595	0.5	167	0.00299401
146.616	3.53973	40	0.0884932
146.631	0	1000	0
146.688	0.55603	125	0.00444824
146.71	0.873101	39	0.0223872
146.718	0	25	0
146.719	0	0	0
146.721	0	167	0
146.726	1.69907	40	0.0424767
146.734	0.425776	27	0.0157695
146.749	0.635463	17	0.0373802
146.77	0.0794328	17	0.00467252
146.797	1.29538	33	0.039254
146.875	0.378574	111	0.00341058
147.444	0.534751	167	0.0032021
147.512	1.15554	32	0.0361105
147.558	4.85837	30	0.161946
147.565	0.476597	13	0.0366613
147.614	0.0707946	16	0.00442466
147.632	0	26	0
147.688	0.301426	32	0.00941957
147.756	11.8536	15	0.790242
147.763	0.337405	19	0.0177581
147.771	0.0891251	500	0.00017825
147.785	0.566357	19	0.0298082
148.489	0.44167	13	0.0339746
148.495	0.425776	31	0.0137347
148.552	0.938036	28	0.0335013
149.053	0.424767	26	0.0163372
149.223	0.337405	31	0.010884
149.733	0	1000	0
149.805	3.01845	45	0.0670766
149.998	0	0	0
150.094	9.2224	35	0.263497
150.513	0.476597	167	0.00285387
150.52	0	0	0
151.369	0	1000	0
151.463	0	0	0
151.869	0.476597	125	0.00381278
152.087	0.6	143	0.0041958
152.099	0.5	167	0.00299401
152.227	0.446684	32	0.0139589
152.761	12.4775	14	0.891251
152.83	0.338206	32	0.0105689
152.853	3.01845	19	0.158866
152.981	0	1000	0
153.15	0.618575	111	0.00557275
153.517	4.8454	32	0.151419
153.568	0.476597	17	0.0280351
153.604	6.01705	33	0.182335
153.606	0	1000	0
153.608	22.3359	13	1.71815
153.626	0.476597	125	0.00381278
153.665	2.33454	15	0.155636
153.849	12.8805	25	0.51522
154.078	0.991124	28	0.0353973
154.123	0	1000	0
154.314	0	1000	0
154.338	19.3816	16	1.21135
154.36	5.30004	24	0.220835
155.082	0.625357	23	0.0271894
155.1	1.52193	35	0.0434836
155.105	26.3176	21	1.25322
155.106	0	10	0
155.154	0.0794328	14	0.00567377
155.187	0	500	0
155.791	16.3099	17	0.959405
155.821	0.954517	36	0.0265144
155.833	0.337405	43	0.00784662
155.842	0.44167	130	0.00339746
155.849	0.44167	25	0.0176668
155.854	0.378574	13	0.0291211
155.936	6.15913	35	0.175975
156.318	0.393639	16	0.0246024
156.378	2.02443	22	0.0920195
156.386	0.424767	67	0.00633981
156.392	29.4113	9	3.26792
156.393	0.0891251	500	0.00017825
156.396	0	1000	0
156.411	0.694053	25	0.0277621
156.417	0.476597	43	0.0110836
156.996	0	1000	0
157.015	0.0794328	143	0.000555474
157.649	1.39338	19	0.0733355
157.682	1.01221	38	0.0266372
157.781	0.954517	36	0.0265144
157.89	0.534751	143	0.00373951
157.918	0	167	0
157.93	1.03018	47	0.0219187
157.985	1.70404	30	0.0568012
158.009	0	0	0
158.011	0	1000	0
158.025	0.353973	56	0.00632094
158.207	0.55603	11	0.0505482
158.251	0.534751	91	0.00587638
158.648	0.315479	21	0.0150228
158.669	0.378574	16	0.0236609
158.69	0	0	0
158.698	0.0707946	6	0.0117991
158.709	0.26801	41	0.00653683
158.81	0.476597	13	0.0366613
159.048	7.36498	33	0.223181
159.049	0.0891251	28	0.00318304
159.07	0.534751	167	0.0032021
159.114	0.5	167	0.00299401
159.385	0.5	167	0.00299401
159.463	0	1000	0
159.529	0.476597	143	0.00333285
160.236	5.39848	41	0.13167
161.085	1.05499	42	0.0251189
161.1	1.96075	42	0.0466846
161.101	0.0891251	500	0.00017825
161.114	1.40332	83	0.0169075
161.832	0.917061	14	0.0655043
162.039	0.390295	39	0.0100076
162.335	0	16	0
162.406	1.4	67	0.0208955
162.812	2.4743	38	0.0651132
163.02	0.424767	154	0.00275823
163.026	0.535493	27	0.0198331
163.536	0	143	0
163.579	1.63214	23	0.0709627
163.756	1.56339	26	0.0601305
163.76	2.70072	36	0.0750199
163.761	0	1000	0
163.773	0.44167	18	0.0245372
163.78	5.80516	13	0.44655
163.781	0	1000	0
163.785	0.44167	34	0.0129903
163.79	0.197287	34	0.00580255
163.798	0	1000	0
163.799	10.69	38	0.281315
163.805	0.424767	20	0.0212384
163.814	0.623876	125	0.00499101
163.826	0.0707946	12	0.00589955
164.03	0.56	39	0.014359
164.553	3.37405	53	0.0636613
165.176	1.61	45	0.0357778
165.178	0.5	167	0.00299401
165.18	10.0953	18	0.560851
165.182	3.82291	11	0.347537
165.184	1.67205	23	0.0726978
165.19	1.23413	18	0.0685629
165.192	0.445625	167	0.00266842
165.194	12.6858	25	0.507433
165.197	5.53509	38	0.14566
165.225	0.350831	32	0.0109635
165.235	0.44167	21	0.0210319
165.277	0.278675	27	0.0103213
165.416	2.6194	14	0.1871
165.606	0.393639	18	0.0218688
165.692	14.3832	31	0.463975
166.063	0	1000	0
166.155	0.40095	16	0.0250594
166.163	0.318486	21	0.015166
166.165	0	0	0
166.17	4.33937	37	0.11728
166.177	0.337405	20	0.0168702
166.185	13.9461	24	0.581086
166.194	1.85439	32	0.0579498
166.27	0	0	0
166.563	19.8582	12	1.65485
166.911	0	50	0
166.947	0.0794328	20	0.00397164
166.963	5.11075	23	0.222207
166.995	0	0	0
167.005	1.45473	19	0.076565
167.006	0.0794328	500	0.000158866
167.027	6.64839	23	0.28906
167.076	4.17688	45	0.0928196
167.085	1.60806	68	0.023648
167.086	0.44167	143	0.0030886
167.249	9.55727	19	0.503014
167.331	0	1000	0
167.377	0.0794328	143	0.000555474
167.412	0.212888	33	0.00645115
167.787	0	1000	0
167.821	0	1000	0
167.839	0.0891251	500	0.00017825
168.077	3.88016	19	0.204219
168.504	0.248369	39	0.00636845
168.552	0	0	0
168.554	0	1000	0
168.558	11.5465	26	0.444097
168.564	0	1000	0
168.569	8.28297	30	0.276099
168.57	17.4371	33	0.528397
168.573	13.5	15	0.9
168.574	11.9	8	1.4875
168.575	1.45344	21	0.0692116
168.576	0.0891251	143	0.000623252
168.578	8.1	12	0.675
168.579	0.0794328	9	0.00882587
168.58	12.1059	12	1.00882
168.582	15.3305	18	0.851696
168.583	0	1000	0
168.583	44.0313	11	4.00285
168.585	0.580689	33	0.0175966
168.587	10.5158	12	0.876315
168.589	4.35361	13	0.334893
168.59	195.384	52	3.75738
168.699	47.8843	21	2.28021
168.703	35.6344	17	2.09614
168.707	7.95006	21	0.378574
168.708	5.25838	21	0.250399
168.709	19.7986	23	0.860808
168.711	14.4	14	1.02857
168.712	0.424767	125	0.00339814
168.712	22.6016	21	1.07627
168.717	27.0435	20	1.35218
168.718	91.7495	35	2.62141
168.73	10.976	41	0.267707
168.731	68.2356	25	2.72942
168.734	0.112468	21	0.00535563
168.736	0	1000	0
168.737	22.9416	29	0.791091
168.741	87.6234	22	3.98288
168.745	0.0630957	51	0.00123717
168.745	1.5143	38	0.0398499
168.746	1.13271	13	0.0871318
168.747	41.0985	39	1.05381
168.76	13.8213	10	1.38213
168.76	15.938	43	0.370651
168.764	49.1881	34	1.44671
168.777	71.9455	45	1.59879
168.842	33.7167	45	0.749259
168.852	72.6904	39	1.86386
168.866	0.833397	39	0.0213692
168.897	6.28992	48	0.13104
169.111	240.418	9	26.7132
169.117	13.583	8	1.69788
169.119	50.837	9	5.64856
169.121	1.7825	91	0.0195879
169.122	20.4096	6	3.40161
169.123	0.0891251	500	0.00017825
169.124	29.4	7	4.2
169.126	0.0630957	9	0.00701064
169.128	0	1000	0
169.137	0.0794328	333	0.000238537
169.139	0	0	0
169.175	0	13	0
169.471	10.0085	26	0.384944
170.357	0	0	0
170.814	0	500	0
172.674	10.2468	11	0.93153
172.773	0	1000	0
173.28	64.1684	15	4.27789
173.282	0	1000	0
173.999	0	1000	0
174.284	0.300712	63	0.00477321
175.053	0	1000	0
175.054	9.6908	24	0.403784
175.081	0.44167	15	0.0294447
175.09	0.902137	25	0.0360855
175.799	0.476597	143	0.00333285
175.806	3.06741	35	0.0876403
176.576	1.19882	17	0.0705188
176.683	10.3	15	0.686667
176.684	0	500	0
176.748	9.59055	35	0.274016
177.208	6.22992	14	0.444994
177.236	3.68132	37	0.0994951
177.334	19.5664	43	0.455033
177.338	0	0	0
178.234	24.8088	19	1.30572
178.267	0.551306	29	0.0190106
178.305	6.9	26	0.265385
178.306	0	1000	0
179.044	0.26801	29	0.00924173
179.046	63.5374	14	4.53839
179.783	1.55748	13	0.119806
180.53	0.0794328	125	0.000635463
180.586	0	0	0
181.024	0.0794328	10	0.00794328
181.568	0.7	125	0.0056
181.888	0	1000	0
181.913	11.2	9	1.24444
182.416	13.9365	29	0.48057
182.418	0	0	0
182.576	3.33618	45	0.0741373
182.576	0	1000	0
182.957	0.300712	42	0.00715982
182.961	0.5	167	0.00299401
183.159	0	9	0
183.16	0	0	0
183.297	0	1000	0
183.297	0	0	0
183.298	0	0	0
183.807	14.8	8	1.85
183.832	0.0794328	143	0.000555474
183.977	0	0	0
184.455	0.534751	143	0.00373951
184.471	1.58866	91	0.0174578
185.047	0.0891251	500	0.00017825
185.054	0.0794328	11	0.00722117
185.35	9.64763	48	0.200992
185.431	0	1000	0
185.554	0	0	0
185.559	0.32	42	0.00761905
186.264	0	8	0
186.271	0.0707946	19	0.00372603
186.272	0	29	0
186.323	0	1000	0
186.432	46.0084	33	1.39419
186.434	0.0891251	67	0.00133023
187.102	0.0707946	333	0.000212596
187.122	0.0891251	500	0.00017825
187.738	0.635463	32	0.0198582
187.852	3.36095	38	0.088446
187.856	6.43406	23	0.279742
187.903	3.38675	26	0.13026
188.09	4.5608	17	0.268283
188.103	2.94599	30	0.0981998
188.106	0	1000	0
188.249	0.0794328	22	0.00361058
188.403	0	1000	0
188.464	0.0630957	24	0.00262899
188.483	9.1325	24	0.380521
188.574	14.6382	18	0.813234
188.576	1.3	71	0.0183099
188.712	13.818	16	0.863623
188.714	15.3	6	2.55
188.717	13.215	17	0.777354
188.72	0	0	0
188.754	0	12	0
188.754	0	12	0
188.813	0.0707946	23	0.00307803
188.825	0.476597	125	0.00381278
188.835	6.48915	32	0.202786
188.837	0	500	0
189.05	14.4182	42	0.343291
189.53	0.0707946	17	0.00416439
189.531	0	0	0
189.553	0.0891251	59	0.00151059
189.561	0.278675	28	0.00995268
189.563	11.0781	23	0.481658
189.591	5.01672	31	0.16183
189.975	13.027	6	2.17116
189.977	0	1000	0
190.297	0.337405	47	0.00717883
190.306	0.906768	53	0.0171088
190.312	0	0	0
190.375	9.22515	35	0.263576
190.378	0	0	0
190.405	0.424767	154	0.00275823
191.016	1.75416	23	0.0762676
191.017	0	42	0
191.034	0	1000	0
191.053	0.300712	47	0.00639813
191.757	0.495562	154	0.00321794
191.761	0.353973	136	0.00260274
191.765	9.29364	30	0.309788
191.768	0.0794328	13	0.00611022
191.769	0.0891251	143	0.000623252
191.779	30.0618	21	1.43151
191.798	0.92033	11	0.0836663
191.832	0	1000	0
191.906	38.1267	15	2.54178
191.909	0	34	0
192.018	0.6	167	0.00359281
192.081	0	6	0
192.149	0	0	0
192.274	0.0891251	143	0.000623252
192.275	0	1000	0
192.358	0.0891251	12	0.00742709
192.359	0	0	0
192.408	0.918793	53	0.0173357
192.417	0	1000	0
192.465	0	1000	0
192.468	0.0794328	125	0.000635463
192.48	0	1000	0
192.531	9.01249	29	0.310776
192.54	0	0	0
192.813	0	0	0
193.056	0.0891251	10	0.00891251
193.097	0	0	0
193.116	0.0794328	111	0.000715611
193.117	14.7745	14	1.05532
193.118	0.281171	53	0.00530511
193.178	1.15554	35	0.0330153
193.183	2.0856	38	0.0548843
193.186	16.4426	8	2.05532
193.239	0	0	0
193.25	17.8776	46	0.388642
193.254	0	0	0
193.328	20.1759	10	2.01759
193.541	1.76668	12	0.147223
193.649	0.0794328	500	0.000158866
193.736	11.8092	16	0.738073
193.738	0.0794328	333	0.000238537
194.074	0	0	0
194.074	0.397164	143	0.00277737
194.124	3.15479	22	0.143399
194.125	0	1000	0
194.258	0.312679	18	0.017371
194.382	0	1000	0
194.382	3.11938	56	0.0557032
194.502	2.94599	28	0.105214
194.506	0	0	0
194.566	0	45	0
194.566	2.58463	42	0.0615388
194.723	15.5969	11	1.4179
194.869	0.0891251	11	0.00810228
194.87	0	0	0
194.995	0.283851	31	0.00915647
195.007	23.7871	9	2.64301
195.009	0.534751	143	0.00373951
195.015	0.44167	69	0.00640102
195.024	0.278675	24	0.0116115
195.029	1.98225	11	0.180204
195.03	14.4383	12	1.20319
195.038	0	29	0
195.039	4.74324	57	0.0832147
195.121	6.30503	40	0.157626
195.154	0	1000	0
195.256	0.0794328	500	0.000158866
195.256	0	0	0
195.27	2.5461	29	0.0877964
195.272	3.53973	26	0.136143
195.273	0	0	0
195.372	1.87163	87	0.021513
195.374	3.15748	20	0.157874
195.376	0.0891251	143	0.000623252
195.448	0.0891251	500	0.00017825
195.475	11.8781	24	0.494922
195.677	2.90618	28	0.103792
195.751	0	1000	0
195.782	0.40095	19	0.0211026
195.807	0.676412	36	0.0187892
195.876	0	0	0
195.876	0	0	0
195.878	0.55603	125	0.00444824
195.879	0.445625	182	0.00244849
196.117	0	1000	0
196.281	41.3981	21	1.97134
196.389	36.0625	7	5.15179
196.514	2.3	83	0.0277108
196.514	0	0	0
196.518	0.476597	143	0.00333285
196.527	70.6762	9	7.85291
196.581	2.5	13	0.192308
196.672	12.172	49	0.248408
196.729	4.16432	10	0.416432
197.251	5.25838	11	0.478035
197.252	12.2993	21	0.585679
197.263	0	0	0
197.291	6.01705	15	0.401137
197.292	0	1000	0
197.293	0	1000	0
197.299	5.52198	13	0.424767
197.3	16.1316	11	1.46651
197.301	0	1000	0
197.31	0.378574	29	0.0130543
197.311	13.583	15	0.905534
197.335	8.7916	44	0.199809
197.401	14.3713	19	0.756384
197.403	0	1000	0
197.427	38.2347	7	5.4621
197.511	29.0618	36	0.807273
197.514	0.476597	10	0.0476597
197.612	8.3	9	0.922222
197.615	3.00712	20	0.150356
197.944	18.3129	40	0.457823
197.947	5.00427	22	0.227467
198.053	0.0794328	11	0.00722117
198.345	0.44167	120	0.00368058
198.346	0	500	0
198.411	0.350831	50	0.00701662
198.421	0.534751	143	0.00373951
198.435	0	0	0
198.439	0	0	0
198.446	25.6107	21	1.21956
198.448	0	7	0
198.457	10.1584	12	0.846534
198.459	0.0891251	9	0.00990279
198.481	25.2029	9	2.80032
198.483	0.337405	54	0.00624824
198.518	0.0794328	111	0.000715611
198.534	5.08013	19	0.267375
198.646	15.7606	41	0.384405
198.65	0.445625	20	0.0222813
198.651	0	1000	0
199.095	7.14173	15	0.476116
199.097	0	1000	0
199.188	0	1000	0
199.26	14.2328	45	0.316285
199.27	0	0	0
199.29	2.4955	24	0.103979
199.338	1.32501	46	0.0288046
199.364	0	0	0
199.521	0	1000	0
199.635	0.0707946	10	0.00707946
199.773	26.8594	33	0.81392
199.777	0	1000	0
199.822	17.0989	14	1.22135
199.823	0	1000	0
199.826	0.44167	10	0.044167
199.827	0	0	0
199.875	0	12	0
199.893	0	0	0
199.944	0	0	0
200.703	8.65818	13	0.666014
200.704	0.0794328	500	0.000158866
200.768	0.258463	33	0.00783221
200.778	0.424767	29	0.0146472
200.783	16.1525	15	1.07683
200.79	0.476597	10	0.0476597
200.791	6.44374	50	0.128875
200.797	0.0891251	500	0.00017825
200.797	3.82291	11	0.347537
200.801	1.74752	87	0.0200865
200.804	1.3451	10	0.13451
200.806	0.0707946	43	0.00164639
200.807	0	143	0
200.809	0	1000	0
200.831	0.112468	12	0.00937236
200.85	14.6165	6	2.43609
200.851	0	1000	0
200.987	5.89199	24	0.245499
200.988	9.71464	18	0.539702
200.989	4.24767	32	0.13274
200.996	2.94495	31	0.0949984
201.165	19.2496	41	0.469501
201.168	0	0	0
201.562	2.0856	43	0.0485024
201.579	0.0630957	13	0.00485352
201.581	0.424767	16	0.026548
201.587	2.52975	34	0.0744046
201.595	0	1000	0
201.611	0.0891251	333	0.000267643
201.612	0.0891251	500	0.00017825
201.612	0	0	0
201.642	0.6	143	0.0041958
201.643	0	1000	0
201.657	2.55466	29	0.0880916
201.759	2.1369	53	0.0403188
201.794	0	0	0
202.128	3.46893	16	0.216808
202.314	1.51872	25	0.060749
202.316	0	1000	0
202.321	0.0630957	40	0.00157739
202.322	4.46684	21	0.212706
202.324	0	0	0
202.325	6.95176	38	0.182941
202.338	0	500	0
202.339	0	1000	0
202.349	2.4955	26	0.0959809
202.35	0	1000	0
202.351	0.0794328	23	0.0034536
202.352	1.4512	17	0.0853648
202.353	0	1000	0
202.662	8.73426	20	0.436713
202.675	10.0244	29	0.34567
202.949	4.37887	50	0.0875773
202.953	0	1000	0
202.977	10.51	22	0.477729
202.979	2.8	34	0.0823529
202.983	4.39299	48	0.0915207
202.988	0.0794328	14	0.00567377
203.031	2.87399	30	0.0957996
203.092	0.953194	22	0.043327
203.093	13.1905	15	0.879368
203.094	0.378574	23	0.0164598
203.097	0	1000	0
203.145	2.97938	53	0.0562147
203.152	0.0891251	500	0.00017825
203.188	5.15701	43	0.11993
203.198	15.9378	17	0.937515
203.218	36.271	20	1.81355
203.422	15.6934	52	0.301797
203.432	7.30826	20	0.365413
203.433	5.24257	16	0.32766
203.445	0	1000	0
203.462	0	1000	0
203.56	1.38811	16	0.0867566
203.561	0.445625	12	0.0371355
203.562	12.5	8	1.5625
203.577	7.73493	29	0.266722
203.58	0.397164	31	0.0128117
203.634	6.50613	13	0.500472
203.635	10.9617	24	0.456739
203.636	8.32864	22	0.378574
203.673	0.0630957	59	0.00106942
203.709	15.4867	21	0.737461
203.711	0.0794328	16	0.00496455
203.719	0	0	0
203.741	0.534751	143	0.00373951
203.818	22.9898	37	0.621345
203.821	0.7	143	0.0048951
203.853	0.44167	42	0.010516
203.853	17.2739	16	1.07962
203.887	0	1000	0
203.909	0	1000	0
204.116	0	167	0
204.143	9.67657	30	0.322552
204.189	9.52256	17	0.56015
204.205	0.95825	32	0.0299453
204.219	2.88294	45	0.0640653
204.272	24.8356	31	0.801149
204.274	0.0891251	500	0.00017825
204.324	0	0	0
204.335	0	500	0
204.366	5.66	42	0.134762
204.385	0.0891251	500	0.00017825
204.386	0	1000	0
204.414	3.54315	36	0.0984209
204.418	0	0	0
204.474	15.7182	31	0.50704
204.477	0	1000	0
204.599	7.86385	20	0.393192
204.675	20.5221	38	0.540056
204.7	7.69768	12	0.641473
205.018	0	1000	0
205.097	12.2791	29	0.423417
205.14	2.33	46	0.0506522
205.177	6.06051	27	0.224463
205.185	0.350831	24	0.014618
205.196	7.15025	9	0.794472
205.232	8.30484	42	0.197734
205.236	0	0	0
205.308	3.30546	24	0.137727
205.782	10.7234	11	0.974857
205.783	0	1000	0
205.876	1.41589	11	0.128717
205.88	0.0891251	143	0.000623252
205.926	0.424767	38	0.0111781
205.97	2.68237	49	0.0547422
206.096	0	0	0
206.251	6.67236	7	0.953194
206.252	0.0794328	17	0.00467252
206.259	2.60617	31	0.0840701
206.262	0	16	0
206.504	13.7549	8	1.71936
206.51	0.0794328	500	0.000158866
206.511	0	500	0
206.561	0.0707946	333	0.000212596
206.562	0	0	0
206.657	50.7862	39	1.30221
206.662	0.0891251	17	0.00524265
206.664	0	1000	0
206.677	62.9695	16	3.9356
206.697	0.437918	22	0.0199054
206.702	55.1657	19	2.90346
206.738	40.5107	17	2.38298
206.739	0.0891251	11	0.00810228
206.766	0	0	0
206.771	46.1804	19	2.43055
206.79	0.55603	13	0.0427715
206.791	0	1000	0
207.07	27.7157	11	2.5196
207.072	0	29	0
207.139	16.1012	39	0.412851
207.381	17.1575	8	2.14469
207.436	0.758947	26	0.0291903
207.44	20.4018	19	1.07378
207.443	13.5926	8	1.69907
207.455	0.0794328	500	0.000158866
207.494	3.15784	31	0.101866
207.497	0	0	0
207.541	0	1000	0
207.547	0.952256	25	0.0380902
207.727	5.25838	33	0.159345
207.862	13.6144	32	0.425451
207.915	0	1000	0
208.114	2.19463	15	0.146309
208.134	2.86794	23	0.124693
208.135	0	1000	0
208.193	1.59879	57	0.0280489
208.2	8.5	23	0.369565
208.21	3.07	25	0.1228
208.214	14.4845	38	0.381172
208.262	1.51832	13	0.116794
208.284	1.38811	16	0.0867566
208.335	12.2028	15	0.81352
208.362	0.0794328	21	0.00378252
208.363	0	1000	0
208.407	16.3535	24	0.681398
208.451	50.4398	8	6.30498
208.493	8.3402	41	0.203419
208.524	0	1000	0
208.647	0	0	0
208.764	35.0181	18	1.94545
208.766	0	0	0
209.015	1.88602	45	0.0419116
209.066	14.3959	19	0.757681
209.109	10.3998	33	0.315146
209.271	11.3788	48	0.237059
209.275	15.5688	9	1.72987
209.276	0	0	0
209.359	2.84657	32	0.0889552
209.364	0.6	10	0.06
209.366	20.5879	17	1.21105
209.367	0.0794328	500	0.000158866
209.388	0.315479	20	0.0157739
209.398	0	0	0
209.416	7.23107	48	0.150647
209.42	5.61488	9	0.623876
209.428	52.825	36	1.46736
209.44	16.974	37	0.458756
209.602	2.72477	21	0.129751
209.71	0.0891251	50	0.0017825
209.711	0.0794328	500	0.000158866
209.881	0	1000	0
210.015	0.476597	167	0.00285387
210.017	0	1000	0
210.027	1.12032	34	0.0329505
210.045	77.4912	23	3.36918
210.049	0.0891251	39	0.00228526
210.055	6.35507	32	0.198596
210.06	11.1765	23	0.485934
210.074	0	1000	0
210.104	1.82978	14	0.130698
210.106	0	0	0
210.129	12.4608	26	0.47926
210.132	1.7825	48	0.0371355
210.137	26.399	27	0.977741
210.212	19.6987	23	0.856467
210.219	0.397164	182	0.00218222
210.286	0	0	0
210.395	0.0794328	500	0.000158866
210.396	0	6	0
210.745	0.0794328	10	0.00794328
210.753	1.34716	61	0.0220846
210.756	10.8532	22	0.493327
210.758	0.534751	95	0.00562895
210.759	17.2	10	1.72
210.76	0.425776	44	0.00967673
210.766	0	1000	0
210.773	5.17385	29	0.178409
210.774	0	0	0
210.789	11.203	38	0.294816
210.793	0	0	0
210.794	0.0891251	500	0.00017825
210.796	2.14408	10	0.214408
210.8	0.0794328	143	0.000555474
210.818	45.9122	16	2.86951
210.823	0	0	0
210.837	0	5	0
210.864	0	1000	0
210.97	16.1775	26	0.622212
210.974	1.07263	30	0.0357542
210.975	0.0794328	8	0.0099291
210.975	6.1	16	0.38125
211.006	1.85573	16	0.115983
211.008	11.3185	33	0.342986
211.018	0	1000	0
211.046	6.01705	24	0.250711
211.049	0.7	22	0.0318182
211.054	0.424767	91	0.00466777
211.061	17.5506	25	0.702026
211.139	12.9032	54	0.238948
211.146	17.3447	9	1.92719
211.457	15.3	7	2.18571
211.602	0	0	0
211.657	0	1000	0
211.726	0.760749	34	0.022375
211.746	0.0891251	16	0.00557032
211.752	0.569049	31	0.0183564
211.757	2.37436	39	0.0608811
211.763	0	0	0
211.764	1.33688	91	0.0146909
211.766	3.76998	53	0.0711317
211.771	16.1249	9	1.79165
211.773	0	500	0
211.802	18.2	5	3.64
211.813	1.4973	41	0.0365196
211.817	0	6	0
211.821	0	1000	0
211.825	0	1000	0
211.828	1.51513	83	0.0182545
211.842	0.424767	125	0.00339814
211.853	16.9986	13	1.30759
211.914	11.1312	29	0.383835
211.972	0.445625	6	0.0742709
212.074	8.56788	29	0.295444
212.165	0	1000	0
212.42	0.378574	10	0.0378574
212.438	0.0891251	9	0.00990279
212.457	17.0359	38	0.448314
212.493	0.0794328	333	0.000238537
212.499	1.23715	20	0.0618575
212.5	0	1000	0
212.5	0	1000	0
212.515	17.7299	11	1.61181
212.517	0	500	0
212.518	18.9	11	1.71818
212.518	14.7775	42	0.351845
212.524	0	1000	0
212.555	0	1000	0
212.557	0	0	0
212.578	0	0	0
212.579	4.51669	49	0.0921774
212.586	6.57963	42	0.156658
212.591	13.2653	11	1.20593
212.748	2.49088	52	0.0479016
212.753	0	0	0
212.754	0	1000	0
212.81	11.3458	39	0.290917
212.813	12.6298	12	1.05248
212.888	0	59	0
213.007	0	1000	0
213.014	13.1311	16	0.820694
213.018	32.4457	19	1.70767
213.027	0	1000	0
213.028	0.0794328	13	0.00611022
213.042	13.77	55	0.250364
213.2	18.0013	24	0.750056
213.202	1.5	63	0.0238095
213.296	3.19068	55	0.0580123
213.303	0.534751	143	0.00373951
213.345	9.64495	38	0.253814
213.348	0	1000	0
213.352	0	1000	0
213.398	20.8844	10	2.08844
213.413	4.90188	32	0.153184
213.413	0	143	0
213.414	0	1000	0
213.467	0.0891251	500	0.00017825
213.509	31.0736	18	1.72631
213.571	10.4851	15	0.699009
213.6	32.7845	15	2.18563
213.632	0.0891251	500	0.00017825
213.634	8.98629	60	0.149771
213.673	15.4732	38	0.40719
213.679	2.4955	33	0.0756213
213.732	9.35813	9	1.03979
213.76	2.72477	20	0.136238
213.938	27.1611	26	1.04466
213.955	0	1000	0
213.996	1.96075	8	0.245094
213.998	0.0794328	333	0.000238537
213.999	0	19	0
214	0	0	0
214.059	21.2589	24	0.885788
214.062	0	1000	0
214.145	0	1000	0
214.159	0	0	0
214.387	7.43518	30	0.247839
214.499	58.9314	22	2.6787
214.541	0.55735	22	0.0253341
214.575	1.5	63	0.0238095
214.6	2.70072	10	0.270072
214.602	11.7989	19	0.620995
214.605	0.535493	36	0.0148748
214.609	0.0891251	500	0.00017825
214.613	15.3634	29	0.529773
214.621	0	1000	0
214.622	11.3011	23	0.491352
214.631	1.58866	25	0.0635463
214.895	17.6668	17	1.03922
215.096	3.47027	37	0.093791
215.097	40.5107	9	4.50119
215.104	34.6893	20	1.73447
215.171	14.9656	39	0.383734
215.175	0	0	0
215.195	0	1000	0
215.341	0.0891251	6	0.0148542
215.42	27.005	13	2.07731
215.424	18.9104	31	0.610014
215.464	18.4677	35	0.527649
215.49	0.0794328	20	0.00397164
215.507	1.76986	15	0.117991
215.515	13.5036	12	1.1253
215.516	0.0707946	28	0.00252838
215.583	12.2391	18	0.679952
215.611	0	1000	0
215.661	13.4	7	1.91429
215.695	23.4327	13	1.80251
215.697	0	0	0
215.702	28.4346	54	0.526566
215.705	2.33622	18	0.12979
215.706	0	0	0
215.741	5.70401	15	0.380267
215.75	15.1467	39	0.388376
215.753	2.30629	34	0.067832
215.757	0	1000	0
215.802	0.635463	6	0.10591
215.811	5.56318	26	0.213968
215.814	3.18576	10	0.318576
215.815	0	0	0
215.832	68.4584	13	5.26603
215.834	0	0	0
215.835	6.61092	33	0.200331
215.837	0	12	0
215.856	12.8304	20	0.64152
215.861	13.7774	31	0.444431
216.051	0	1000	0
216.052	0.0794328	500	0.000158866
216.129	0	23	0
216.129	0.0891251	143	0.000623252
216.13	0	1000	0
216.227	0	1000	0
216.238	0.495562	18	0.0275312
216.245	41.9104	14	2.9936
216.279	0.0794328	500	0.000158866
216.292	1.40666	71	0.0198121
216.422	53.9285	24	2.24702
216.425	0.0794328	30	0.00264776
216.445	2.05304	83	0.0247355
216.445	20.2314	7	2.8902
216.447	39.4201	17	2.31883
216.456	0.397164	167	0.00237823
216.47	0	1000	0
216.471	0	1000	0
216.473	0.0707946	24	0.00294977
216.477	7.55994	57	0.132631
216.481	9.35813	19	0.492533
216.484	0	1000	0
216.485	5.50692	35	0.157341
216.5	43.3703	7	6.19576
216.504	0	0	0
216.504	2.27081	35	0.0648802
216.509	0	1000	0
216.533	78.7236	17	4.6308
216.542	3.09903	30	0.103301
216.632	4.05962	33	0.123019
216.681	38.1729	8	4.77161
216.805	0	1000	0
216.806	16.4	12	1.36667
216.846	32.2765	22	1.46711
216.848	0.5	182	0.00274725
216.85	0	1000	0
216.919	0	1000	0
217.063	3.9782	51	0.078004
217.089	17.3331	38	0.456133
217.15	15.6483	11	1.42257
217.203	15.5262	29	0.535386
217.281	4.47774	44	0.101767
217.313	0.350831	50	0.00701662
217.314	0.44167	71	0.00622071
217.342	6.62661	35	0.189332
217.347	0.445625	167	0.00266842
217.356	4.38789	37	0.118592
217.36	0.0891251	15	0.00594167
217.379	0	1000	0
217.381	1.12468	24	0.0468618
217.382	12	17	0.705882
217.383	0	1000	0
217.384	0	1000	0
217.437	6.63563	17	0.390331
217.445	0	11	0
217.466	7.36539	41	0.179644
217.478	0.1	45	0.00222222
217.635	0.0891251	8	0.0111406
217.685	0.0891251	500	0.00017825
217.686	0	0	0
217.71	28.8481	12	2.40401
217.801	23.9133	26	0.919742
217.802	0	0	0
217.825	26.911	38	0.708184
217.832	3.02715	36	0.0840874
217.919	2.20835	54	0.0408954
217.925	5.42623	20	0.271312
217.969	16.3486	17	0.961683
217.993	0	500	0
218.002	0.534751	11	0.0486137
218.003	1.55748	83	0.0187648
218.005	2.34009	38	0.0615812
218.008	13.3688	13	1.02837
218.014	0.0707946	21	0.00337117
218.021	0	0	0
218.03	2.08487	39	0.0534581
218.036	0.1	56	0.00178571
218.055	10.8782	29	0.375112
218.069	46.5647	19	2.45077
218.071	0.0891251	500	0.00017825
218.081	21.0497	9	2.33886
218.082	0	1000	0
218.083	0.0891251	500	0.00017825
218.103	0.0707946	16	0.00442466
218.104	0	1000	0
218.134	0.0891251	12	0.00742709
218.152	6.52123	57	0.114408
218.332	72.125	11	6.55682
218.368	1.55748	16	0.0973425
218.369	4.45625	19	0.23454
218.427	0	1000	0
218.43	13.1026	17	0.770738
218.462	0.424767	13	0.0326744
218.463	0.0891251	500	0.00017825
218.483	23.7308	16	1.48318
218.622	0	48	0
218.647	8.63694	20	0.431847
218.737	12.7	8	1.5875
218.749	1.58866	29	0.0547813
218.75	0.424767	11	0.0386152
218.751	3.47588	9	0.386209
218.757	9.50357	15	0.633571
218.759	3	33	0.0909091
218.762	0	0	0
218.763	0.0891251	143	0.000623252
218.763	0.0794328	33	0.00240706
[truncated: 6,515 more rows]

## Sheet: crack proportion
Time periods	Tensile	Shear
1	68.9189	31.0811
2	62.1053	37.8947
3	55.4688	44.5312
4	66.6667	33.3333
5	65.812	34.188
6	71.2963	28.7037
7	75	25
8	71.6895	28.3105
9	51.497	48.503
10	64.0187	35.9813
11	51.6441	48.3559
12	58.4854	41.5146
13	58.1129	41.8871
14	54.5414	45.4586
15	41.3462	58.6538

## Sheet: lgN-b
Time periods	lgN/b
1	1.36
2	0.84
3	0.84
4	0.83
5	1.04
6	1.2
7	1.1
8	0.93
9	1.81
10	1.47
11	1.65
12	2.96
13	3.82
14	3.6
15	1.86
