# Supplementary material for: The instability mechanisms and precursor information of different type rocks based on acoustic emission
Source: PLoS One. 2025 May 27;20(5):e0322126. doi: 10.1371/journal.pone.0322126 (PMC12111691; doi:10.1371/journal.pone.0322126)
Supplement: S1 Dataset — (ZIP) [file pone.0322126.s001.zip › S1 Dataset. Minimal data set/Marble.xlsx]

## Sheet: RA-AF
Time	RA	AF	RA/AF
0.0381847	0.157829	22	0.00717407
0.0426526	16.399	11	1.49082
0.0435123	0.0891251	333	0.000267643
0.0441812	0.0794328	333	0.000238537
0.12533	1.12735	27	0.0417538
0.475838	0.253654	23	0.0110285
0.480842	1.38811	44	0.0315479
0.48164	1.38811	26	0.0533887
0.488523	0.758947	31	0.0244821
0.489705	0.95825	33	0.0290379
0.491193	0.980306	24	0.0408461
0.493691	1.06444	25	0.0425776
0.495191	0.0794328	333	0.000238537
0.496705	1.47597	18	0.0819984
0.499189	0	19	0
0.502089	0.301845	40	0.00754612
0.50527	2.33454	31	0.0753078
0.506254	1.62828	26	0.062626
0.507364	0.58641	25	0.0234564
0.508662	22.5835	14	1.61311
0.509918	5.40487	12	0.450406
0.517209	3.72642	28	0.133086
0.518693	0.623876	9	0.0693195
0.519628	0.0891251	333	0.000267643
0.522406	0.638484	35	0.0182424
0.525281	0.402015	23	0.0174789
0.53935	0.0891251	500	0.00017825
0.541975	0.778685	31	0.0251189
0.545387	0.397164	31	0.0128117
0.547163	1.71186	33	0.0518746
0.554329	1.4512	28	0.0518286
0.562353	3.5	81	0.0432099
0.753643	2.90947	47	0.0619036
0.761145	1.23413	25	0.0493653
0.763072	0.0891251	111	0.000802929
0.766748	0.635463	100	0.00635463
0.768038	1.32501	13	0.101924
0.771038	0	1000	0
0.773065	0.816071	38	0.0214755
0.778529	0.753566	37	0.0203666
0.784504	1.02737	31	0.033141
0.926467	0	1000	0
1.16719	1.38472	36	0.0384644
1.17122	1.84066	71	0.0259248
1.1748	2.19313	48	0.0456902
1.17611	1.96075	14	0.140054
1.17823	1.55748	83	0.0187648
1.17912	5.90293	16	0.368933
1.18807	0.507309	32	0.0158534
1.19023	1.34005	27	0.0496315
1.19249	1.50356	41	0.0366722
1.1999	0.1	500	0.0002
1.2025	0.873101	35	0.0249457
1.21336	1.65273	18	0.0918183
1.23714	18.8945	9	2.09939
1.43568	0.828923	30	0.0276308
1.47102	1.06192	51	0.0208219
1.75837	1.66809	67	0.0248969
1.76895	0.746877	28	0.0266742
1.77117	0.449873	22	0.0204488
1.7757	2.08066	35	0.0594475
1.78143	4.65654	32	0.145517
1.7868	0.746877	35	0.0213394
1.78819	5.38039	38	0.141589
1.79004	0.84348	32	0.0263588
1.79386	0.618531	27	0.0229086
1.80369	1.38811	31	0.0447776
1.82556	0	1000	0
1.83241	1.87163	15	0.124775
1.83373	1.39338	33	0.0422235
2.06786	0.917876	34	0.0269963
2.07944	10.0739	45	0.223864
2.337	1.02737	19	0.0540722
2.34237	1.3	71	0.0183099
2.34458	0.55603	125	0.00444824
2.3458	2.33622	39	0.0599031
2.34757	6.32904	26	0.243424
2.3531	1.02737	33	0.0311325
2.35538	13.0608	23	0.567862
2.35907	0	0	0
2.36572	2.4955	33	0.0756213
2.36745	0.495562	19	0.0260822
2.36828	8.4	31	0.270968
2.36904	4.67244	51	0.0916165
2.37123	0.873761	17	0.0513977
2.3757	1.74207	21	0.0829555
2.37774	1.15273	32	0.0360228
2.38268	1.35356	46	0.0294253
2.38336	2.67375	47	0.0568884
2.38398	1.6974	44	0.0385772
2.38466	0.0794328	250	0.000317731
2.38627	2.08216	47	0.0443013
2.39492	1.62828	40	0.0407069
2.42424	0.158866	10	0.0158866
2.70136	0	500	0
2.70475	0.160761	28	0.00574145
2.71373	12.7887	12	1.06572
2.7155	5.59723	24	0.233218
2.71663	2.72477	46	0.0592341
2.71956	0.714895	40	0.0178724
2.72046	0.0891251	9	0.00990279
2.7243	1.20285	15	0.08019
2.72657	1.62828	53	0.0307222
2.72841	0.713001	74	0.00963515
2.73985	0.258677	32	0.00808366
2.74361	0	1000	0
3.07715	0.698342	28	0.0249408
3.08412	0.0794328	333	0.000238537
3.08669	1.4512	50	0.029024
3.09056	0.0891251	26	0.00342789
3.09399	0	1000	0
3.09649	0.223532	34	0.00657448
3.0991	1.35978	24	0.0566575
3.10008	4.80666	28	0.171667
3.10307	1.87163	43	0.0435262
3.11191	1.65392	45	0.0367537
3.57832	1.75416	31	0.0565857
3.57936	1.98582	63	0.031521
3.62063	1.48669	31	0.0479576
3.63537	0	0	0
3.63893	1.82978	26	0.070376
3.64108	1.87163	31	0.0603751
3.64213	0.1	45	0.00222222
3.643	0	1000	0
3.64404	0.955457	19	0.0502872
3.65179	0.0891251	500	0.00017825
3.65516	1.40919	50	0.0281838
3.66432	0.482468	37	0.0130397
3.6784	0	0	0
4.11956	0.27	35	0.00771429
4.26312	1.17004	41	0.0285376
4.27415	0.698342	26	0.0268593
4.27761	0.598579	25	0.0239431
4.29074	1.74752	42	0.0416077
4.29878	0.0836025	29	0.00288285
4.30217	0.479125	44	0.0108892
4.3086	0.887033	30	0.0295678
4.3324	0.445625	24	0.0185677
4.36157	1.48669	23	0.0646385
4.55439	1.07517	30	0.0358391
4.58619	0.353973	25	0.0141589
4.5894	0.955457	26	0.0367484
4.59073	0.449873	13	0.0346056
4.61043	0.713001	100	0.00713001
4.61177	1.23413	31	0.0398107
4.6127	0	1000	0
4.61688	0.0891251	50	0.0017825
4.61842	1.15554	21	0.0550256
4.62895	0.255605	33	0.00774562
4.64205	1.15554	47	0.0245859
4.65945	0.507309	33	0.015373
4.66646	2.33622	46	0.0507874
4.72166	2.4057	16	0.150356
4.78004	0.87916	27	0.0325615
4.81889	1.87163	87	0.021513
4.97273	1.50356	23	0.0653722
4.97499	1.15273	23	0.0501187
4.97873	1.0428	39	0.0267385
4.98233	0.1	500	0.0002
4.98916	6.49309	29	0.223899
4.99144	0	0	0
5.00774	1.45344	81	0.0179437
5.04751	1.38811	27	0.0514113
5.2821	4.88041	41	0.119034
5.29028	0.802126	91	0.00881457
5.29859	0.623876	125	0.00499101
5.2994	0.0707946	13	0.00544574
5.30785	0.370266	26	0.014241
5.31121	3.77663	34	0.111077
5.31356	6.00833	23	0.261232
5.31529	0.0794328	18	0.00441293
5.31753	1.01462	19	0.0534009
5.3241	0.948683	42	0.0225877
5.3248	3.6715	27	0.135982
5.32695	6.68438	22	0.303836
5.33036	4.09537	27	0.15168
5.33477	0.20934	36	0.005815
5.33649	0	1000	0
5.34092	1.13271	49	0.0231166
5.34374	2.15511	22	0.0979593
5.63155	1.11735	30	0.0372449
5.6489	0.538864	36	0.0149684
5.6561	0.637151	20	0.0318576
5.66022	0.753566	29	0.025985
5.67208	3.47588	14	0.248277
5.67486	0.269924	26	0.0103817
5.6779	1.19432	15	0.0796214
5.67914	1.74752	21	0.0832153
5.6961	0.0794328	83	0.000957022
5.69898	1.66809	87	0.0191734
5.72184	2	23	0.0869565
5.73819	0	0	0
5.9241	0.851552	33	0.0258046
5.93589	1.74752	33	0.0529552
5.93736	3.15479	28	0.112671
5.94182	0.184503	31	0.00595171
5.94579	0.0891251	19	0.00469079
5.94799	1.76668	10	0.176668
5.94895	0.506107	31	0.016326
5.94985	1.82217	27	0.0674879
5.95692	0.635463	61	0.0104174
6.12126	0.305724	33	0.00926437
6.12296	0.0891251	22	0.00405114
6.12931	0.980306	25	0.0392122
6.13185	0.278675	67	0.00415933
6.13345	1.51872	28	0.0542402
6.13456	7.20574	21	0.34313
6.13571	0.0891251	333	0.000267643
6.13788	0.393639	69	0.00570491
6.13921	0.761165	25	0.0304466
6.14103	4.19485	29	0.14465
6.14305	0.1	71	0.00140845
6.14363	11.0626	31	0.356857
6.14692	0.126191	23	0.00548659
6.14795	0.0891251	28	0.00318304
6.14867	0.8019	26	0.0308423
6.15021	0.915646	33	0.0277469
6.17405	0.948683	24	0.0395285
6.18557	0.716391	30	0.0238797
6.43717	0.40095	41	0.00977926
6.44701	1.02737	29	0.0354266
6.45178	1.38811	43	0.0322815
6.45626	0.955457	61	0.0156632
6.77876	1.09992	38	0.0289453
6.79445	1.07204	38	0.0282116
6.79511	0.168702	53	0.00318306
6.80115	0.915646	24	0.0381519
6.80191	7.19291	41	0.175437
6.8045	0.0707946	32	0.00221233
6.81153	0.214978	29	0.00741303
6.82767	0	1000	0
6.83203	0.111735	27	0.00413832
6.83774	4.7	36	0.130556
6.92086	1.29339	39	0.0331637
7.03682	0.940263	23	0.040881
7.04271	0.0891251	500	0.00017825
7.05011	0.349504	26	0.0134425
7.06126	0.96265	30	0.0320883
7.07321	0	48	0
7.34593	1.4512	28	0.0518286
7.41562	0.76466	31	0.0246665
7.43374	0.746769	31	0.0240893
7.43699	0.1	500	0.0002
7.43876	1.73732	27	0.0643451
7.44661	1.17088	45	0.0260196
7.45145	0	500	0
7.61166	0	1000	0
7.61587	1.74326	19	0.0917504
7.63022	1.82978	68	0.0269085
7.63163	0	1000	0
7.6339	0.0794328	18	0.00441293
7.63588	0.695701	41	0.0169683
7.63685	0.758947	25	0.0303579
7.64081	0	1000	0
7.65132	0.318486	67	0.00475352
7.65507	0.626842	31	0.0202207
7.66385	0.0891251	333	0.000267643
7.66495	1.96819	36	0.0546721
7.667	1.26191	35	0.0360547
7.6941	1.57829	41	0.038495
7.70031	1.66809	74	0.0225417
7.90017	0.0891251	63	0.00141468
7.95387	0	1000	0
7.95776	0.930066	26	0.0357718
7.95871	0.141589	20	0.00707946
7.96044	5.07166	22	0.23053
7.96202	4.59675	36	0.127688
7.96358	45.3843	24	1.89101
7.97023	0.716391	37	0.0193619
7.97147	6.03979	36	0.167772
7.97787	2.27	24	0.0945833
7.98126	0	500	0
7.98247	0	1000	0
7.98314	1.13035	28	0.0403696
7.98446	0.242845	26	0.00934021
7.9872	0.157456	32	0.00492049
7.98975	0	1000	0
7.99903	0.0893367	43	0.0020776
8.00971	0.940263	47	0.0200056
8.06882	1.29339	67	0.0193043
8.21333	0.0794328	33	0.00240706
8.2356	0.449873	43	0.0104622
8.29823	1.09992	16	0.0687451
8.30408	0.44167	143	0.0030886
8.36934	0.0891251	125	0.000713001
8.7082	0.0891251	333	0.000267643
8.74985	0.88334	14	0.0630957
8.96306	0.126191	21	0.00600912
9.07089	1.29339	26	0.0497456
9.07625	0.857963	24	0.0357484
9.09602	0.0891251	500	0.00017825
9.44846	0.623876	125	0.00499101
9.45337	0.957996	37	0.0258918
9.45843	4.6112	46	0.100243
9.45956	5.45	28	0.194643
9.46197	0.729051	22	0.0331387
9.4653	0.915646	25	0.0366259
9.46651	0	29	0
9.46885	1.25071	25	0.0500286
9.4722	1.96075	43	0.0455989
9.47281	10.1236	21	0.482077
9.47678	0.917876	18	0.0509931
9.4793	1.38811	65	0.0213555
9.4799	0.139668	32	0.00436464
9.48203	1.34005	24	0.0558354
9.48976	0	500	0
9.49366	1.15273	63	0.0182973
9.4944	0.986434	37	0.0266604
9.50772	0.986434	28	0.0352298
9.7322	0.681504	30	0.0227168
9.81811	1.77407	30	0.0591356
9.82866	0.753566	29	0.025985
9.83087	9.53639	18	0.529799
9.83233	0.885438	28	0.0316228
9.83327	1.62828	65	0.0250504
9.83422	0.816071	17	0.0480042
9.84835	0.566516	27	0.0209821
9.87484	0.991124	91	0.0108915
9.88854	1.74752	42	0.0416077
9.89883	0.798105	32	0.0249408
9.9027	1.27733	25	0.0510931
9.92245	1.4512	26	0.0558155
9.92944	0.46	28	0.0164286
10.1104	3.0286	26	0.116484
10.1807	1.55748	42	0.0370829
10.214	0.9	91	0.00989011
10.2611	0.955457	39	0.0244989
10.2695	0.541338	24	0.0225557
10.3821	0.676412	39	0.0173439
10.3831	0.471248	33	0.0142802
10.5565	0.507166	33	0.0153687
10.6152	0.506107	27	0.0187447
10.6165	1.23715	35	0.0353472
10.6182	1.29538	34	0.0380995
10.6199	3.53336	19	0.185966
10.6221	0.8	111	0.00720721
10.6249	5.94674	32	0.185836
10.6258	0.551267	35	0.0157505
10.6278	0.697353	45	0.0154967
10.6296	0	0	0
10.6461	1.38811	46	0.0301762
10.661	1.4512	20	0.0725601
10.6665	1.1068	37	0.0299134
10.6839	0	0	0
10.9613	1.99054	39	0.0510394
10.9855	0.0794328	333	0.000238537
10.9862	0.73278	32	0.0228994
10.9891	0.986434	39	0.0252932
10.9899	0.750428	32	0.0234509
10.9944	7.94328	10	0.794328
10.9954	0.843512	10	0.0843512
10.997	0.707946	74	0.00956683
10.9985	1.59666	30	0.053222
10.9995	2.30546	50	0.0461092
11.0004	5.9318	27	0.219696
11.0012	0.179574	27	0.00665087
11.0026	22.3352	22	1.01524
11.0059	0.995268	13	0.0765591
11.0072	0.0891251	20	0.00445625
11.008	0	1000	0
11.0085	12.5902	37	0.340276
11.0108	1.42522	29	0.0491456
11.0144	5.08274	32	0.158836
11.0168	1.74326	39	0.0446989
11.0176	0.471248	26	0.0181249
11.0193	0.817331	32	0.0255416
11.0243	0.0794328	125	0.000635463
11.0274	1.19432	29	0.0411835
11.03	1.62828	38	0.0428494
11.031	0.506107	16	0.0316317
11.0333	0.903389	43	0.021009
11.036	1.29339	24	0.053891
11.0505	0.318576	37	0.00861015
11.0629	0.179574	29	0.00619219
11.0939	1.15273	61	0.0188972
11.3359	0.915646	26	0.0352172
11.3375	0.854041	34	0.0251189
11.3512	0.0891251	111	0.000802929
11.3659	0.4278	31	0.0138
11.3736	0.0891251	18	0.00495139
11.6991	0	1000	0
11.7139	5.40749	23	0.235108
11.716	1.96199	31	0.06329
11.7193	6.29824	33	0.190856
11.7243	6.11769	28	0.218489
11.7284	0.0891251	54	0.00165046
11.729	0	1000	0
11.7331	2.31725	26	0.0891251
11.7375	0.0891251	500	0.00017825
11.74	0.789147	25	0.0315659
11.7443	0	1000	0
12.0639	1.09992	20	0.0549961
12.1271	0	500	0
12.1313	1.10261	51	0.0216198
12.1333	1.96075	42	0.0466846
12.1369	1.17088	31	0.0377705
12.1388	0	1000	0
12.1413	0.1	500	0.0002
12.1436	0.607391	35	0.017354
12.145	9.21198	20	0.460599
12.1462	0.640181	34	0.0188288
12.1524	1.25071	35	0.0357347
12.1537	1.96075	43	0.0455989
12.1586	0.0891251	111	0.000802929
12.1609	0	1000	0
12.1618	1.24775	67	0.0186232
12.1641	0.55603	111	0.00500928
12.4815	0.621517	21	0.029596
12.4919	0.0891251	333	0.000267643
12.4952	1.32501	69	0.019203
12.4964	1.01193	18	0.0562183
12.4986	1.20285	39	0.0308423
12.4995	0.569049	32	0.0177828
12.5015	0.8019	56	0.0143196
12.5066	0.378574	40	0.00946436
12.5079	2.5	38	0.0657895
12.5089	0	0	0
12.5118	0.445625	34	0.0131066
12.5137	0.9	111	0.00810811
12.515	0.579106	30	0.0193035
12.5167	0.276308	30	0.00921025
12.5207	0.665655	33	0.0201714
12.5248	0.0891251	500	0.00017825
12.5261	1.4512	77	0.0188468
12.5679	0.1	500	0.0002
12.7685	0	1000	0
12.7936	1.34323	29	0.0463184
12.8	0.365391	38	0.00961555
12.8018	0.312679	35	0.00893367
12.8065	1.02896	21	0.048998
12.8244	1.27733	40	0.0319332
12.8257	0	0	0
12.8295	0	1000	0
12.8347	0	1000	0
12.8368	3.62278	35	0.103508
12.8382	0.494758	32	0.0154612
12.849	0.47	29	0.0162069
12.8591	0.852018	48	0.0177504
12.8853	0.0707946	125	0.000566357
13.3596	0.955457	21	0.045498
13.4229	0.753566	25	0.0301426
13.4377	0.40095	31	0.0129339
13.446	1.4512	30	0.0483734
13.4481	0.635463	35	0.0181561
13.4517	0.445625	40	0.0111406
13.4569	0.7	143	0.0048951
13.4657	0.706269	33	0.0214021
13.5224	10.5484	26	0.405707
13.7027	2.12384	53	0.0400724
13.7757	0.0707946	87	0.000813731
13.7764	0.953194	71	0.0134253
13.7879	1.50356	31	0.048502
13.79	0.341561	26	0.013137
13.8003	0.782443	31	0.0252401
13.8066	1.62828	80	0.0203534
13.8092	1.38811	28	0.0495752
13.8135	0.0891251	500	0.00017825
13.8141	0.17825	67	0.00266045
13.8185	0.618531	30	0.0206177
13.8239	1.20637	37	0.0326045
13.8306	0.602853	21	0.0287073
13.8398	0	1000	0
13.8404	10.336	23	0.449392
13.8419	1.02896	25	0.0411584
14.113	1.35978	23	0.0591208
14.1255	0	1000	0
14.1484	0.623876	111	0.0056205
14.1544	1.95147	46	0.0424233
14.1601	0.746877	32	0.0233399
14.1618	1.15273	20	0.0576365
14.1654	0.0707946	100	0.000707946
14.1714	0.616873	36	0.0171354
14.1736	1.18372	17	0.0696306
14.1751	1.62828	13	0.125252
14.1788	0.665655	28	0.0237734
14.1809	0.955457	41	0.0233038
14.184	1.98225	56	0.0353973
14.1881	2.08216	23	0.0905287
14.2068	0.40095	24	0.0167062
14.2123	2.45582	53	0.0463362
14.2162	0.695701	53	0.0131264
14.2255	0.0794328	100	0.000794328
14.2268	1.25071	65	0.0192418
14.2494	0.621517	23	0.0270225
14.2906	1.29339	65	0.0198982
14.295	0.57914	33	0.0175497
14.3021	0.783552	23	0.0340675
14.3044	1.47406	44	0.0335013
14.3054	1.55368	20	0.077684
14.3065	0.915646	37	0.0247472
14.3113	0.490981	30	0.016366
14.3133	3.17145	36	0.0880959
14.3144	0.100475	34	0.00295516
14.3175	0.915646	20	0.0457823
14.3187	0.1	500	0.0002
14.3209	0	1000	0
14.3223	0.778685	45	0.0173041
14.3237	0.1	1000	0.0001
14.3252	0.955457	10	0.0955457
14.3353	6.11633	25	0.244653
14.3449	1.55748	42	0.0370829
14.3462	0.269924	35	0.00771211
14.3483	0.0891251	8	0.0111406
14.3725	1.40332	88	0.0159469
14.8663	0.541338	28	0.0193335
14.8676	0.917876	27	0.0339954
14.8687	2.24937	14	0.160669
14.9031	1.15451	20	0.0577255
14.9126	3.7589	44	0.0854296
14.9317	1.59666	33	0.0483836
14.934	1.38811	67	0.020718
14.9438	1.75416	31	0.0565857
14.9446	6.42591	27	0.237997
14.9478	1.23715	26	0.0475827
14.9503	1.23413	44	0.0280485
14.9521	0.83801	26	0.0322312
14.9532	2.85677	30	0.0952256
14.956	0.39215	36	0.0108931
14.9617	0.676412	17	0.0397889
14.963	3.82392	37	0.103349
14.9669	0.782443	27	0.0289794
14.9724	1.26491	36	0.0351364
14.9786	1.4512	27	0.0537482
14.988	0.120891	31	0.00389971
14.9922	0.0794328	333	0.000238537
15.0062	0.0891251	87	0.00102443
15.0237	0.711312	31	0.0229455
15.2094	1.20637	31	0.038915
15.4641	0.569049	30	0.0189683
15.5291	0.915646	29	0.031574
15.5306	0.851552	27	0.031539
15.5379	0.0891251	500	0.00017825
15.5399	1.25071	83	0.0150688
15.5466	0.24057	29	0.00829551
15.55	1.23413	22	0.0560969
15.5617	1.50356	34	0.0442224
15.5627	0.649806	26	0.0249925
15.5664	15.5262	23	0.675051
15.5706	0.315479	36	0.0087633
15.5723	5.33	34	0.156765
15.5777	2.55394	24	0.106414
15.5846	0	1000	0
15.5861	0.0891251	500	0.00017825
15.5895	0.558673	44	0.0126971
15.5942	4.22741	23	0.183801
15.597	1.09992	23	0.0478227
15.5981	0	0	0
15.6158	0.845515	15	0.0563677
15.6174	0.551267	27	0.0204173
15.619	1.13271	83	0.0136471
15.6214	1.55748	83	0.0187648
15.6366	0	0	0
15.6529	0.776896	32	0.024278
15.6675	0.0707946	111	0.000637789
15.6762	0.598579	32	0.0187056
15.6775	2.19053	44	0.0497848
15.6791	0.0794328	100	0.000794328
15.6809	0.713202	35	0.0203772
15.6835	1.15863	71	0.0163187
15.6873	1.10261	71	0.0155297
15.7153	1.38811	65	0.0213555
15.7296	0.817331	25	0.0326932
15.7951	0.850714	25	0.0340286
15.824	0	1000	0
15.8423	0.676412	20	0.0338206
15.8507	0.0794328	18	0.00441293
15.852	1.87163	43	0.0435262
15.853	0.1	500	0.0002
15.8538	4.60599	31	0.14858
15.8552	1.18372	34	0.0348153
15.8608	1.40332	23	0.0610141
15.8621	0.551267	38	0.014507
15.8633	1.02987	28	0.0367812
15.866	0.451069	118	0.00382261
15.8719	0	500	0
15.8745	0.948683	32	0.0296464
15.8763	1.29339	35	0.0369539
15.8791	0.716391	36	0.0198997
15.9008	0.873101	29	0.0301069
15.9279	0	1000	0
16.1718	3.83238	23	0.166625
16.2197	1.23413	17	0.072596
16.2237	0.495562	71	0.00697975
16.2253	0	1000	0
16.2314	1.50356	61	0.0246486
16.2367	1.35656	31	0.0437599
16.2401	0.402015	111	0.00362176
16.2416	2.55605	36	0.0710015
16.2458	0	0	0
16.2475	0.420994	26	0.0161921
16.2505	1.62828	80	0.0203534
16.2593	0.955457	37	0.0258232
16.2625	7.21913	20	0.360957
16.2942	0.782443	24	0.0326018
16.2995	1.55748	26	0.0599031
16.3057	0.607391	31	0.0195933
16.676	0.551267	36	0.015313
16.6903	0.753566	33	0.0228353
16.7194	0.873699	23	0.0379869
16.7219	0.96265	13	0.07405
16.7238	0	1000	0
16.7246	1.07204	63	0.0170165
16.7359	5.02642	22	0.228473
16.7383	1.05749	29	0.0364651
16.7426	0.0891251	111	0.000802929
16.7433	0	1000	0
16.7482	0.424767	87	0.00488238
16.7506	1.50356	67	0.0224412
16.7542	0.553927	41	0.0135104
16.7732	0.300712	31	0.0097004
16.7783	0.0891251	43	0.00207268
16.7795	0.246826	33	0.00747959
16.7843	0	1000	0
16.7915	0.476597	40	0.0119149
16.8004	1.23715	65	0.0190331
16.8613	0	1000	0
16.9977	0.727324	52	0.013987
17.0308	0.17825	67	0.00266045
17.0348	0.0891251	333	0.000267643
17.0431	1.96075	87	0.0225374
17.054	0.44167	125	0.00353336
17.0564	1.15273	63	0.0182973
17.0571	0	1000	0
17.0587	0.496739	29	0.0171289
17.0615	1.62828	12	0.13569
17.0656	1.01462	26	0.0390238
17.0717	0	1000	0
17.0737	0.0891251	500	0.00017825
17.0765	1.38811	38	0.0365291
17.0821	0.748645	31	0.0241498
17.0838	0.915646	33	0.0277469
17.0913	0.817331	27	0.0302715
17.0966	0.676412	21	0.0322101
17.0999	1.38101	41	0.0336831
17.1009	1.38811	38	0.0365291
17.1031	1.00953	42	0.0240365
17.1147	0	1000	0
17.1185	1.10523	27	0.0409344
17.2265	0.623876	125	0.00499101
17.3691	2.39563	25	0.095825
17.4631	1.00953	12	0.0841276
17.4648	0.0998483	34	0.00293671
17.4685	0	1000	0
17.5336	0.284605	25	0.0113842
17.5433	0.551267	34	0.0162137
17.5456	0.0891251	43	0.00207268
17.5463	9.76965	16	0.610603
17.5518	0.126191	34	0.00371151
17.5544	0.339814	33	0.0102974
17.5578	6.2	16	0.3875
17.5584	0.0794328	12	0.0066194
17.5609	0	9	0
17.5636	0.692409	43	0.0161025
17.5668	0.0978054	34	0.00287663
17.5707	5.02642	25	0.201057
17.5721	0.0891251	500	0.00017825
17.5806	0.554713	28	0.0198112
17.5844	0.718294	31	0.0231708
17.5929	0.42	36	0.0116667
17.6021	0.714895	83	0.0086132
17.6761	0	1000	0
17.8587	0	1000	0
17.9114	0.895488	24	0.037312
17.9191	1.35356	37	0.0365828
17.9221	0.245582	32	0.00767443
17.925	0	0	0
17.9256	1.15273	37	0.0311549
17.9308	1.39338	37	0.0376588
17.9355	1.42939	36	0.0397052
17.9413	15.858	10	1.5858
17.9459	0.173925	50	0.00347851
17.9472	0.160761	37	0.00434488
17.9516	1.17088	26	0.045034
17.9528	0.0891251	87	0.00102443
17.9554	0.7	125	0.0056
17.9563	0.0891251	36	0.0024757
17.9569	0.0891251	36	0.0024757
17.9584	6.49886	35	0.185682
17.9613	1.90693	27	0.0706269
17.9663	0	1000	0
17.9695	0.167601	34	0.00492943
17.9721	0.17825	200	0.000891251
17.9757	0.49	41	0.0119512
17.9777	0.1	1000	0.0001
17.9906	0.753566	31	0.0243086
18.0786	1.7825	91	0.0195879
18.0796	0.495562	111	0.00446452
18.195	2.20835	33	0.0669197
18.2493	1.20285	33	0.03645
18.5169	3.15479	40	0.0788697
18.5183	1.30928	33	0.0396752
18.5384	0.873101	35	0.0249457
18.5423	0.649806	33	0.0196911
18.5475	0.728447	25	0.0291379
18.5606	0.0891251	500	0.00017825
18.5624	6.37267	35	0.182076
18.5641	1.02737	37	0.0277668
18.5665	1.62828	42	0.0387685
18.5729	1.20903	34	0.0355598
18.5753	4.60599	31	0.14858
18.5762	0.126191	91	0.00138672
18.5808	1.51872	44	0.0345165
18.5814	0.0847523	30	0.00282508
18.5841	1.26491	25	0.0505964
18.5852	0.495562	28	0.0176986
18.5867	0.177088	34	0.00520846
18.5942	1.93415	21	0.0921025
18.5961	0.449873	35	0.0128535
18.5981	1.38811	20	0.0694053
18.6008	13.187	18	0.732612
18.6029	0	0	0
18.6041	0.159666	40	0.00399165
18.6056	0	23	0
18.6075	0	0	0
18.6081	0.0794328	26	0.00305511
18.6127	0.0891251	500	0.00017825
18.6204	0.0891251	500	0.00017825
18.6219	0.319332	23	0.013884
18.6366	1.1354	25	0.0454161
18.6441	4.44824	34	0.130831
18.6651	0.0891251	17	0.00524265
18.6673	0.730177	34	0.0214758
18.7029	1.38811	31	0.0447776
18.7058	0.0794328	500	0.000158866
18.7337	0.854041	19	0.0449495
18.8118	1.01362	37	0.0273951
19.0558	0.495562	71	0.00697975
19.0616	3.48413	55	0.0633479
19.077	0.566357	40	0.0141589
19.083	0.1	500	0.0002
19.0845	1.7031	57	0.029879
19.0907	4.4425	34	0.130662
19.0946	0.697353	32	0.0217923
19.0974	1.06192	38	0.0279452
19.1135	0.0794328	111	0.000715611
19.2572	0.851552	37	0.0230149
19.6753	0.424767	154	0.00275823
19.6759	1.57456	35	0.0449873
19.7108	0.1	500	0.0002
19.7282	1.09992	52	0.0211523
19.7312	0.648228	34	0.0190655
19.749	0.126191	80	0.00157739
19.7512	0.549789	32	0.0171809
19.754	1.75416	37	0.0474096
19.7552	0.160045	46	0.00347924
19.7567	1.66809	26	0.0641573
19.76	0.571353	30	0.0190451
19.7663	0.51	35	0.0145714
19.7726	0.394574	81	0.00487128
19.7759	0.758947	32	0.0237171
19.7776	1.4973	35	0.04278
19.7804	2.93901	49	0.0599799
19.7839	0.802126	91	0.00881457
19.7879	4.06482	26	0.156339
19.789	1.18372	26	0.0455277
19.7902	3.79681	18	0.210934
19.7915	0.504766	17	0.0296921
19.7957	0.324884	37	0.00878064
19.7968	0	0	0
19.7998	0.649229	28	0.0231868
19.8052	1.67904	41	0.0409522
19.8073	0.83801	34	0.0246474
19.8088	3.41561	45	0.0759025
19.816	5.64153	43	0.131198
19.8301	4.98456	37	0.134718
19.8538	4.38626	34	0.129008
19.9255	1.20637	32	0.0376989
19.9275	3.58362	35	0.102389
19.9383	0	1000	0
19.9484	1.13271	50	0.0226543
19.952	1.61659	34	0.0475468
19.9598	3.50334	44	0.0796214
19.9684	0.0794328	14	0.00567377
19.9738	5.04766	32	0.157739
19.9788	1.74752	69	0.0253264
19.986	1.35282	30	0.0450941
19.9918	5.5603	28	0.198582
19.9949	0	500	0
19.9971	0.0794328	43	0.00184727
20.0203	1.51832	47	0.0323047
20.0211	0	0	0
20.0254	0.95825	20	0.0479125
20.0634	1.17812	36	0.0327255
20.1056	2.08487	24	0.0868694
20.1818	0.816071	46	0.0177407
20.2775	0	500	0
20.316	0	500	0
20.3414	1.11206	95	0.0117059
20.3657	4.36881	18	0.242711
20.3832	1.42979	37	0.038643
20.3842	0.0891251	500	0.00017825
20.3851	1.87163	18	0.103979
20.396	1.23715	28	0.044184
20.3985	1.45344	38	0.0382485
20.4007	0.337405	28	0.0120502
20.404	2.41141	19	0.126916
20.4066	4.04886	24	0.168702
20.4652	0.0891251	111	0.000802929
20.4729	0.915646	40	0.0228912
20.4759	0.558673	32	0.0174585
20.5642	1.68937	36	0.0469268
20.6119	1.15273	40	0.0288183
20.7066	0.0707946	34	0.00208219
20.7557	1.07489	60	0.0179148
20.7574	0.0891251	500	0.00017825
20.7646	11.2941	18	0.627452
20.766	0	0	0
20.7678	5.45118	38	0.143452
20.7717	0.0891251	67	0.00133023
20.7724	0	0	0
20.7741	2.36117	31	0.0761669
20.7757	8.76389	30	0.29213
20.7798	0.1	500	0.0002
20.7918	6.99009	22	0.317731
20.7925	1.63079	48	0.0339748
20.7937	0.126191	83	0.00152038
20.7962	0	1000	0
20.7986	0.337405	29	0.0116346
20.8092	5.4	18	0.3
21.1273	3.18486	25	0.127394
21.1913	2.32827	32	0.0727584
21.1944	0.1	45	0.00222222
21.1952	0.126191	27	0.00467376
21.1962	4.36881	35	0.124823
21.1978	0.1	500	0.0002
21.1984	4.60165	33	0.139444
21.1998	0.982704	40	0.0245676
21.2006	0.312679	69	0.00453157
21.2029	15.9705	21	0.7605
21.2047	1.07489	70	0.0153556
21.2058	0	43	0
21.2068	1.65	38	0.0434211
21.2086	2.7902	24	0.116258
21.21	7.92145	32	0.247545
21.2149	3.53973	38	0.0931508
21.2564	0.579106	29	0.0199692
21.2986	0.0794328	25	0.00317731
21.5564	1.70358	44	0.0387178
21.563	1.38429	29	0.047734
21.5784	2.19395	27	0.0812573
21.582	0	1000	0
21.588	0.875836	49	0.0178742
21.5903	1.06444	22	0.0483836
21.5962	1.14446	35	0.0326988
21.599	0.915646	24	0.0381519
21.6023	0.621517	36	0.0172643
21.6087	2.01521	32	0.0629755
21.6112	1.15554	23	0.0502407
21.6173	1.51872	44	0.0345165
21.62	1.23413	22	0.0560969
21.6398	1.15863	67	0.0172929
21.6761	0.836025	50	0.0167205
21.6768	0.376102	32	0.0117532
21.7168	0.760749	30	0.0253583
21.728	0.57914	34	0.0170335
21.7719	3.14505	26	0.120963
22.0304	4.33003	40	0.108251
22.0412	3.8937	34	0.114521
22.0462	0.22607	38	0.0059492
22.0534	4.4425	24	0.185104
22.0595	4.44824	34	0.130831
22.0659	1.74271	27	0.064545
22.0706	0.0891251	67	0.00133023
22.0856	0.528749	37	0.0142905
22.099	1.53735	37	0.0415499
22.1125	0.253654	24	0.0105689
22.1671	1.34962	33	0.0408976
22.2078	0.383198	33	0.0116121
22.2112	1.12735	20	0.0563677
22.2191	0.1	500	0.0002
22.2199	0.0891251	91	0.000979397
22.2209	1.41925	29	0.0489398
22.2255	2.4	33	0.0727273
22.2272	0.101362	33	0.00307157
22.2292	0.8	111	0.00720721
22.2307	0.158866	50	0.00317731
22.2336	0	1000	0
22.2351	0.0891251	333	0.000267643
22.2357	5.72606	34	0.168414
22.2387	1.03	40	0.02575
22.2421	1.62828	38	0.0428494
22.2438	0.0794328	111	0.000715611
22.2445	3.08688	17	0.181581
22.2461	0.577734	32	0.0180542
22.2477	4.34031	26	0.166935
22.2508	0.760963	30	0.0253654
22.2557	3.0514	26	0.117361
22.2579	3.88615	45	0.0863588
22.2626	3.08962	25	0.123585
22.2654	0.424767	91	0.00466777
22.2721	4.29051	16	0.268157
22.2793	0.722105	39	0.0185155
22.2835	0	71	0
22.3142	0	1000	0
22.3351	0.248369	34	0.00730498
22.529	0.381278	31	0.0122993
22.6209	0.780589	38	0.0205418
22.6217	0.917061	30	0.0305687
22.6245	1.09992	73	0.0150674
22.6271	1.19432	49	0.0243739
22.6282	0.451069	19	0.0237404
22.6301	3.14505	17	0.185003
22.6315	0	1000	0
22.6356	2.00951	37	0.0543111
22.6381	3.44763	26	0.132601
22.6425	4.33003	25	0.173201
22.6442	2.69019	33	0.081521
22.6524	0.0891251	27	0.00330093
22.6635	0.59186	31	0.0190923
22.6647	1.20167	25	0.0480666
22.6679	0.780589	23	0.0339387
22.6745	3.00712	47	0.0639813
22.6998	1.51832	28	0.0542258
22.7692	0.626842	27	0.0232164
22.8363	1.35356	43	0.0314782
22.9052	1.24775	87	0.014342
22.9375	1.55748	33	0.0471964
22.9901	6.19576	25	0.24783
22.9937	3.59646	34	0.105778
23.0018	0.44167	67	0.00659209
23.0052	0.158866	77	0.00206319
23.0085	0.1	500	0.0002
23.0109	1.87555	30	0.0625182
23.015	0.1	500	0.0002
23.0158	1.21767	34	0.0358137
23.019	0.0707946	87	0.000813731
23.0196	2.48498	38	0.0653942
23.022	1.47395	23	0.0640848
23.0241	1.31375	27	0.0486575
23.0254	2.1351	34	0.0627972
23.0399	6.19576	25	0.24783
23.0624	0.0891251	87	0.00102443
23.0774	0.0891251	91	0.000979397
23.0806	0.1	500	0.0002
23.2546	3.66281	43	0.0851815
23.2656	0.695701	45	0.01546
23.3147	1.27	35	0.0362857
23.3494	0.515701	31	0.0166355
23.3507	14.4383	6	2.40638
23.3516	2.51189	25	0.100475
23.355	0	1000	0
23.356	0.449873	111	0.00405291
23.3582	0	1000	0
23.3596	0.55603	25	0.0222412
23.3616	0	1000	0
23.3661	0.868659	38	0.0228594
23.3674	11.0309	30	0.367695
23.3795	1.90451	51	0.0373434
23.3893	1.4	71	0.0197183
23.3913	0.491352	23	0.0213631
23.3938	1.33131	31	0.0429455
23.4213	0.853574	38	0.0224625
23.4252	1.42666	34	0.0419607
23.843	3.26448	37	0.0882292
23.8983	0.285958	37	0.0077286
23.9011	0.0707946	41	0.0017267
23.9366	1.07773	37	0.0291278
23.9874	0	1000	0
23.9924	0.917988	37	0.0248105
23.9979	2.85958	38	0.0752521
24.0086	11.4426	30	0.381421
24.0137	1.90639	51	0.0373802
24.0216	12.8805	14	0.920037
24.0244	0.917061	45	0.0203791
24.0355	3.90926	43	0.090913
24.0385	0.141589	200	0.000707946
24.0447	1.25716	34	0.0369752
24.0809	1.18059	34	0.0347231
24.1795	1.31375	54	0.0243288
24.1826	0.678389	34	0.0199526
24.2844	0.0891251	29	0.00307328
24.3026	0.393639	22	0.0178927
24.3057	4.33003	33	0.131213
24.3326	5.36314	24	0.223464
24.3925	0.0707946	17	0.00416439
24.5842	0.0707946	46	0.00153901
24.5944	0.0891251	500	0.00017825
24.5952	6.12952	44	0.139307
24.6007	0.0891251	500	0.00017825
24.6088	0.0893367	83	0.00107635
24.6097	0	0	0
24.6104	1.5	63	0.0238095
24.6125	0.622398	46	0.0135304
24.6155	0.0707946	111	0.000637789
24.6225	4.92147	20	0.246073
24.6234	1.19149	69	0.017268
24.6262	0.518768	37	0.0140208
24.6303	2.76944	51	0.0543027
24.631	0.0563677	32	0.00176149
24.6363	1.15273	48	0.0240152
24.6375	1.15273	31	0.0371849
24.6411	3.85914	31	0.124488
24.6422	4.85837	33	0.147223
24.6485	1.66809	15	0.111206
24.6521	0.357347	56	0.00638119
24.6608	0.69	38	0.0181579
24.6675	1.90451	23	0.0828048
24.7038	2.81411	46	0.0611762
24.9431	1.16138	47	0.0247102
24.9469	3.90926	32	0.122164
24.9506	0.778685	48	0.0162226
24.952	1.09958	37	0.0297183
24.9546	5.95746	30	0.198582
24.9563	2.90947	37	0.0786343
24.9646	0.40095	47	0.00853085
24.9661	0.630957	26	0.0242676
24.9672	1.42939	51	0.0280272
24.9704	1.35282	32	0.0422757
24.9732	4.27379	38	0.112468
24.9769	0.638664	30	0.0212888
24.9812	0.158489	32	0.00495279
24.9862	2.33605	36	0.0648904
25.0074	2.81443	31	0.090788
25.0682	1.76668	50	0.0353336
25.1217	4.36033	39	0.111803
25.1275	1.19149	59	0.0201948
25.1358	0	1000	0
25.359	0.314731	40	0.00786828
25.3814	1.97287	27	0.0730692
25.4094	2.83178	19	0.149041
25.4367	0.378574	25	0.015143
25.4448	0.0891251	500	0.00017825
25.4512	1.50565	29	0.0519189
25.4551	0.794328	50	0.0158866
25.4557	0.280505	38	0.0073817
25.457	0.873761	34	0.0256989
25.4619	1.46556	32	0.0457987
25.5083	4.88483	28	0.174458
25.5153	1.07263	17	0.0630957
25.5346	0.495562	23	0.0215462
25.5769	0.0794328	45	0.00176517
25.5907	0.350831	133	0.00263783
25.5943	5.23695	44	0.119021
25.5953	0.0891251	500	0.00017825
25.598	0.0707946	10	0.00707946
25.6003	0	0	0
25.6052	1.4512	50	0.029024
25.6107	1.29339	66	0.0195967
25.6128	1.55748	83	0.0187648
25.6187	3.88615	39	0.0996448
25.6211	0.312679	32	0.0097712
25.6229	1.38472	58	0.0238745
25.627	13.3193	30	0.443977
25.6314	0.566357	91	0.0062237
25.6338	0.312679	52	0.00601305
25.6345	3.01845	13	0.232188
25.6407	0	1000	0
25.653	4.02015	20	0.201008
25.6547	0.0794328	83	0.000957022
25.6677	2.03463	19	0.107086
25.67	0.0891251	67	0.00133023
25.6762	3.78202	23	0.164436
25.7044	2.84605	27	0.105409
25.7266	3.93082	34	0.115612
25.8368	0.492519	29	0.0169834
25.8545	0.89	34	0.0261765
25.8569	3.10524	22	0.141147
26.0018	0.141589	77	0.00183882
26.0128	0.398107	36	0.0110585
26.0148	0	0	0
26.0209	2.27145	68	0.0334036
26.0228	2.59307	41	0.0632456
26.0236	8.66464	16	0.54154
26.0249	3.40717	11	0.309743
26.0262	0.302307	29	0.0104244
26.0296	7.99564	30	0.266521
26.031	0.931275	26	0.0358183
26.0339	3.80902	24	0.158709
26.0392	2.26921	25	0.0907684
26.0424	1.75583	32	0.0548697
26.0446	0.495562	69	0.00718206
26.0461	0	1000	0
26.0469	1.67205	29	0.0576569
26.0656	2.14978	23	0.0934686
26.0723	1.69103	29	0.0583114
26.1162	1.89287	54	0.0350532
26.5433	3.99262	40	0.0998156
26.5545	2.05975	30	0.0686582
26.6055	1.07009	31	0.0345189
26.6092	3.8937	28	0.139061
26.6203	1.03263	67	0.0154123
26.6226	2.23342	51	0.0437925
26.6356	1.07099	29	0.0369305
26.6387	4.65785	31	0.150253
26.6409	1.39841	46	0.0304003
26.651	0.784301	40	0.0196075
26.6538	2.92417	45	0.0649817
26.6636	3.90926	44	0.0888468
26.6731	0	71	0
26.6816	1.40332	16	0.0877078
26.6867	0.601705	39	0.0154283
26.6913	1.88053	43	0.0437332
26.6965	1.04348	34	0.0306905
26.6985	0.728447	26	0.0280172
26.7009	0.88334	46	0.019203
26.7018	1.5563	42	0.0370549
26.7027	0	1000	0
26.7059	1.81384	33	0.054965
26.7116	0.506107	39	0.0129771
26.7152	0.855601	30	0.02852
26.7191	1.10523	34	0.0325068
26.7295	1.30618	38	0.0343732
26.7373	0.819073	28	0.0292526
26.7497	0	1000	0
26.7503	1.35321	22	0.0615093
26.7574	1.95147	49	0.039826
26.8301	1.80377	25	0.0721506
26.8599	0.567862	38	0.0149437
26.9488	1.10261	43	0.0256421
27.0752	5.52198	38	0.145315
27.0871	0	1000	0
27.0941	6.4576	21	0.307505
27.0975	0	1000	0
27.1037	0.45891	44	0.0104298
27.1082	2.97254	24	0.123856
27.1105	0.0630957	95	0.000664166
27.1144	0.0794328	21	0.00378252
27.1161	0.587803	36	0.0163279
27.1176	0.534751	11	0.0486137
27.119	0.339009	42	0.00807164
27.1235	0	1000	0
27.1252	0.0794328	26	0.00305511
27.1266	2.66732	41	0.0650565
27.1334	4.28937	29	0.147909
27.1352	0.141589	250	0.000566357
27.1376	4.4425	37	0.120067
27.1465	0.318486	59	0.00539806
27.1477	0.1	500	0.0002
27.1538	4.4167	42	0.10516
27.1648	0.0891251	500	0.00017825
27.1709	0.0891251	500	0.00017825
27.1789	3.54315	39	0.0908501
27.2302	2.53654	30	0.0845515
27.3024	0.240333	29	0.00828735
27.3661	1.33131	31	0.0429455
27.3902	0.0794328	33	0.00240706
27.4909	1.85439	42	0.0441522
27.5058	1.49022	32	0.0465693
27.5099	0.7	125	0.0056
27.5118	0	1000	0
27.5181	0.44167	16	0.0276044
27.5275	2.73206	31	0.0881311
27.534	1.13842	30	0.0379473
27.5376	2.65629	33	0.0804937
27.5456	2.12679	40	0.0531696
27.5748	0.953716	41	0.0232614
27.6286	0.40095	28	0.0143196
27.6582	2.69924	39	0.0692112
27.7678	2.01485	32	0.062964
27.8138	2.5486	29	0.0878829
27.8337	0	1000	0
27.9521	0.84348	35	0.0240994
28.0211	0.982704	23	0.0427263
28.0368	0	1000	0
28.0619	0.126191	100	0.00126191
28.0822	0.44167	71	0.00622071
28.1172	0.506107	26	0.0194657
28.1245	2.04988	42	0.0488066
28.149	4.33003	44	0.0984097
28.1507	13.6649	16	0.854056
28.1673	0.47799	30	0.015933
28.1711	0.0794328	100	0.000794328
28.1718	2.33454	51	0.0457753
28.1909	1.17004	29	0.0403463
28.205	0.0891251	333	0.000267643
28.2234	2.50836	27	0.0929023
28.2271	10.7234	22	0.487429
28.2289	4.92147	31	0.158757
28.2335	0	1000	0
28.2373	0.561552	30	0.0187184
28.2462	0.100237	44	0.00227812
28.2493	3.75211	18	0.208451
28.2511	2.2	45	0.0488889
28.252	1.61276	20	0.0806381
28.2535	8.19951	22	0.372705
28.2586	6.11633	25	0.244653
28.2625	3.04417	67	0.0454353
28.2677	2.36744	36	0.0657623
28.2686	0.850714	36	0.0236309
28.2807	0.0794328	111	0.000715611
28.2823	2.24522	25	0.0898087
28.3028	2.2294	29	0.0768759
28.3065	1.30618	32	0.0408182
28.8048	4.28937	29	0.147909
28.8099	4.10974	44	0.0934031
28.8322	0.241141	39	0.00618311
28.8451	0.291034	27	0.010779
28.8562	0	1000	0
28.8691	0.55603	68	0.00817691
28.8777	0.0891251	500	0.00017825
28.884	24.8724	26	0.956631
28.8976	2.76754	24	0.115314
28.9035	0	0	0
28.9059	0.278675	57	0.00488904
28.9181	3.2085	53	0.0605378
28.9214	1.99054	37	0.0537983
28.9241	2.16436	32	0.0676363
28.9257	3.29976	41	0.0804821
28.9268	3.3948	20	0.16974
28.9283	2.25534	44	0.0512578
28.9903	0.126191	53	0.00238097
28.9983	2.6194	41	0.0638878
29	0.790569	43	0.0183853
29.0166	0.67	30	0.0223333
29.0738	4.10974	39	0.105378
29.0952	2.98043	32	0.0931385
29.1846	1.10523	35	0.031578
29.2007	4	24	0.166667
29.3974	1.72493	39	0.044229
29.4357	0.310022	53	0.00584947
29.4366	0.818302	30	0.0272767
29.44	0	1000	0
29.4452	3.2076	51	0.0628941
29.4572	0.506107	30	0.0168702
29.4723	0.301426	37	0.00814666
29.4836	0.65131	30	0.0217103
29.4874	0.0794328	250	0.000317731
29.4913	0	1000	0
29.4964	0	1000	0
29.4985	3.90926	37	0.105656
29.4997	0.567862	16	0.0354914
29.5016	2.04988	38	0.0539441
29.5067	0.338206	40	0.00845515
29.5077	0.451069	15	0.0300712
29.5086	3	32	0.09375
29.5125	0	1000	0
29.5145	0.476597	143	0.00333285
29.517	0	1000	0
29.5201	0	1000	0
29.5233	0.0794328	333	0.000238537
29.5247	2.46658	27	0.0913547
29.5292	2.39764	41	0.058479
29.5301	0	0	0
29.5314	1.25893	45	0.0279761
29.5345	1.75583	33	0.053207
29.5378	0.1	500	0.0002
29.5495	0.1	500	0.0002
29.5539	0.713001	39	0.0182821
29.5687	0.558673	38	0.0147019
29.5876	0.0794328	87	0.000913021
29.5974	1.0695	77	0.0138896
29.609	4.79528	38	0.126191
29.6136	2.19313	40	0.0548283
29.6609	0.502377	60	0.00837295
29.8668	0.340621	33	0.0103218
29.9343	0	1000	0
29.97	7.6	26	0.292308
29.9708	2.85677	20	0.142838
29.9717	0.0794328	23	0.0034536
29.9788	2.71956	28	0.0971271
29.9822	0.0794328	333	0.000238537
29.9933	2.94495	40	0.0736238
30.0121	7.50839	21	0.357542
30.0251	0.0891251	500	0.00017825
30.0405	0.0891251	24	0.00371355
30.055	3.48652	21	0.166025
30.0858	0	1000	0
30.1171	0.1	91	0.0010989
30.1282	0.0891251	500	0.00017825
30.1289	1.4512	42	0.0345524
30.1316	0.0891251	333	0.000267643
30.1358	0	1000	0
30.1406	4.24767	40	0.106192
30.142	0.0794328	25	0.00317731
30.1427	0.849535	71	0.0119653
30.1437	1.15828	44	0.0263246
30.1468	0.0891251	500	0.00017825
30.1495	2.22652	36	0.0618478
30.1518	3.18285	31	0.102673
30.1561	1.20605	28	0.0430731
30.1583	2.70565	31	0.087279
30.1601	4.6112	44	0.1048
30.1638	1.24775	67	0.0186232
30.1661	3.25655	39	0.0835013
30.1754	0.538864	42	0.0128301
30.1791	0.1	500	0.0002
30.1808	0.318486	67	0.00475352
30.1978	0	1000	0
30.2227	1.31281	26	0.0504927
30.2369	0.65839	31	0.0212384
30.3144	0.497918	30	0.0165973
30.5606	0.0794328	333	0.000238537
30.5693	2.08066	67	0.0310547
30.5717	1.4	67	0.0208955
30.5738	0.679628	26	0.0261395
30.5776	0.635463	87	0.00730417
30.5842	0.0891251	500	0.00017825
30.5854	1.15828	29	0.0399407
30.5874	1.85439	51	0.0363606
30.5909	0.504766	100	0.00504766
30.594	1.96075	43	0.0455989
30.5949	5.52576	48	0.11512
30.5955	0.0794328	40	0.00198582
30.5979	0.0707946	25	0.00283178
30.6	0.648228	35	0.0185208
30.6042	1.38811	63	0.0220334
30.6129	0.318486	74	0.00430386
30.6194	1.99223	32	0.0622573
30.6252	3.85914	42	0.0918843
30.6882	0.506107	27	0.0187447
30.9618	0.818302	46	0.0177892
30.9706	1.15273	67	0.0172049
30.9847	0.664078	32	0.0207524
30.9885	0.800226	45	0.0177828
30.9907	1.77558	29	0.0612269
30.9942	13.3055	31	0.42921
31.0026	0.312679	37	0.00845077
31.0054	0.0891251	125	0.000713001
31.0097	0.0891251	500	0.00017825
31.0115	6.23876	26	0.239952
31.0128	0.350831	67	0.00523628
31.0306	0.0891251	33	0.00270076
31.0349	2.18197	25	0.0872789
31.2497	0.562341	26	0.0216285
31.251	0.855842	38	0.0225222
31.2621	0	0	0
31.3275	2.02386	21	0.0963742
31.3287	0.1	500	0.0002
31.3382	3.47027	34	0.102067
31.3401	0.558673	40	0.0139668
31.3452	0.0707946	80	0.000884932
31.3522	0	1000	0
31.3559	1.61616	32	0.0505051
31.3613	0.318486	22	0.0144766
31.3632	0	1000	0
31.3734	1.24775	63	0.0198056
31.3901	1.15273	67	0.0172049
31.3968	1.42666	45	0.0317036
31.4052	2.81411	38	0.0740554
31.4155	3.10524	39	0.0796214
31.4405	0.58641	39	0.0150362
31.4583	4.46006	34	0.131178
31.4637	1.24303	34	0.0365598
31.5007	0.350831	45	0.00779625
31.5155	0.57986	39	0.0148682
31.5343	2.00105	47	0.0425756
31.6297	0.623876	125	0.00499101
31.6405	0.278675	27	0.0103213
31.6513	10.2846	14	0.734615
31.6539	1.49374	33	0.0452649
31.6571	0.318486	60	0.0053081
31.6586	0.635463	69	0.0092096
31.6599	2.5486	51	0.0499726
31.6623	1.61276	34	0.0474342
31.6636	1.72382	37	0.0465896
31.6661	3.25655	33	0.0986834
31.6727	0	0	0
31.6765	1.42939	45	0.0317642
31.6797	1.96061	37	0.0529895
31.6886	1.96075	83	0.0236235
31.6955	0.1	500	0.0002
31.6981	3.48652	51	0.0683631
31.7106	0.179523	42	0.00427436
31.7345	0.1	500	0.0002
31.7353	2.94811	35	0.0842318
31.7507	0.480263	44	0.0109151
31.7672	0.55603	45	0.0123562
31.8128	4.46006	31	0.143873
31.8178	0.126191	34	0.00371151
31.8244	2.07016	23	0.0900068
31.8282	0.337073	35	0.00963065
31.8479	0.476597	17	0.0280351
31.9152	0	16	0
31.9762	2.15511	52	0.0414443
32.0465	0	0	0
32.0478	0	0	0
32.0591	1.64049	71	0.0231055
32.0731	1.96075	53	0.0369953
32.076	0.0794328	333	0.000238537
32.1025	1.82695	80	0.0228369
32.1307	4.03813	38	0.106267
32.1539	1.19432	34	0.0351271
32.201	1.63214	28	0.0582908
32.4618	0.0891251	500	0.00017825
32.463	0.350831	33	0.0106312
32.4695	2.5877	56	0.0462089
32.4713	0.0707946	100	0.000707946
32.4754	6.10279	33	0.184933
32.483	1.9165	38	0.0504342
32.4843	2.05487	49	0.0419361
32.4867	1.40332	36	0.0389812
32.4892	0.0891251	26	0.00342789
32.492	1.4898	35	0.0425657
32.4976	0	1000	0
32.503	1.76668	67	0.0263684
32.5092	2.27081	18	0.126156
32.5113	0.0891251	333	0.000267643
32.5122	0.566357	100	0.00566357
32.5301	2.27081	23	0.0987307
32.5425	2.32275	36	0.064521
32.7015	2.60617	28	0.0930776
32.7376	7.3	27	0.27037
32.7541	0	1000	0
32.7679	0.0891251	333	0.000267643
32.7711	3.28098	33	0.0994236
32.7771	0.0794328	34	0.00233626
32.7818	4.20069	29	0.144851
32.785	2.33605	30	0.0778685
32.7941	1.70358	67	0.0254266
32.7963	1.07263	23	0.046636
32.8012	0.350831	68	0.00515928
32.8058	18.0526	22	0.820574
32.8076	0.982704	23	0.0427263
32.8184	1.20285	24	0.0501187
32.8208	1.49645	49	0.0305397
32.8282	0.0891251	25	0.003565
32.8293	2.6611	19	0.140058
32.8311	0.381486	44	0.00867014
32.8384	1.33688	59	0.0226589
32.8422	2.36742	22	0.10761
32.9381	0.552615	22	0.0251189
33.0005	4.4167	46	0.0960152
33.2443	2.5486	26	0.0980233
33.2482	0.504766	67	0.00753382
33.257	1.91145	24	0.0796439
33.2624	0.55603	13	0.0427715
33.2643	0	1000	0
33.2656	3.81278	34	0.11214
33.2681	2.75653	53	0.05201
33.2687	5.02642	13	0.386647
33.2718	0	1000	0
33.2736	1.59243	72	0.0221171
33.284	1.34716	37	0.0364097
33.2889	1.74752	47	0.0371813
33.2901	1.35642	29	0.0467731
33.2957	0.40095	118	0.00339788
33.2988	4.36881	28	0.156029
33.302	0.398107	28	0.0142181
33.3052	1.19265	29	0.0411257
33.3348	0.785413	51	0.0154003
33.3455	1.1373	33	0.0344636
33.38	0.504766	27	0.018695
33.421	3.06543	24	0.127726
33.5185	1.55011	38	0.0407924
33.5479	0.55603	63	0.00882587
33.5486	0.0707946	34	0.00208219
33.5503	1.00953	15	0.0673021
33.5517	0.0794328	58	0.00136953
33.5661	0.40095	118	0.00339788
33.5818	0.563677	29	0.0194371
33.6067	0.421756	34	0.0124046
33.6106	3.72265	35	0.106361
33.6307	1.15451	55	0.0209911
33.632	2.6194	34	0.0770412
33.6379	5.87803	39	0.150719
33.6441	0.0794328	38	0.00209034
33.67	0.126191	80	0.00157739
33.6907	2.81411	25	0.112564
33.6915	0.197287	23	0.00857769
33.6927	3.80902	23	0.16561
33.7254	0.0891251	67	0.00133023
33.7677	0.63	33	0.0190909
33.8178	2.50808	26	0.0964644
33.8251	0	1000	0
33.844	0.0891251	500	0.00017825
33.867	0	0	0
33.8859	2.20835	43	0.051357
33.9096	2.93416	32	0.0916925
33.9366	0.995268	22	0.0452395
33.9378	0.789147	41	0.0192475
33.9489	0.397164	21	0.0189126
33.9516	1.87163	45	0.0415917
33.9527	5.0837	34	0.149521
33.9546	0.0891251	51	0.00174755
33.9569	0	45	0
33.9576	10.6059	16	0.662868
33.9586	0.416133	31	0.0134236
33.9622	0.906922	32	0.0283413
33.9636	1.5257	36	0.0423805
33.9649	0.1	500	0.0002
33.9656	0.88754	33	0.0268952
33.968	3.60855	17	0.212268
33.9717	1.07517	44	0.0244358
33.9734	4.10509	13	0.315776
33.9752	1.42939	52	0.0274882
33.976	0	1000	0
33.981	2.9024	40	0.0725601
33.9834	2.08066	45	0.046237
33.9897	0.567862	118	0.00481239
33.9908	0	1000	0
34.0018	0.901883	30	0.0300628
34.1155	1.88391	23	0.0819093
34.1351	0.833397	32	0.0260437
34.1381	0.353973	87	0.00406865
34.1452	0.248677	37	0.00672099
34.1743	0	500	0
34.1877	3.08212	39	0.0790286
34.1911	2.40333	24	0.100139
34.2926	0.6	143	0.0041958
34.296	0.358296	63	0.00568725
34.2984	1.59621	29	0.0550417
34.3049	13.2653	6	2.21088
34.3061	1.45344	23	0.0631932
34.3126	1.49375	28	0.0533484
34.316	1.90903	38	0.0502377
34.3183	9.04701	21	0.43081
34.34	2.10997	44	0.0479538
34.3544	1.56489	26	0.0601879
34.3583	0	500	0
34.3629	3.72265	45	0.0827255
34.371	0	0	0
34.3883	0.278675	78	0.00357276
34.5365	0.0891251	333	0.000267643
34.7422	2.03035	39	0.0520602
34.8312	1.6	49	0.0326531
34.9091	0.0794328	17	0.00467252
34.9164	0.393639	31	0.012698
34.9261	0.960526	39	0.0246289
34.9292	3.21788	40	0.0804471
34.9321	0.126191	91	0.00138672
34.9363	0.451069	25	0.0180427
34.9432	1.66762	36	0.0463229
34.9455	6.80763	48	0.141826
34.9496	0	1000	0
34.9528	0.0630957	59	0.00106942
34.957	0.393639	62	0.00634901
34.9577	2.12888	26	0.08188
34.9628	0.0707946	80	0.000884932
34.9675	0.0891251	500	0.00017825
34.9699	3.53336	13	0.271797
34.971	0.61711	30	0.0205703
34.9731	10.0322	12	0.836018
34.974	0.980376	91	0.0107734
34.9805	2.85877	40	0.0714694
34.9926	2.50143	38	0.0658271
34.9934	0	0	0
34.9959	3.54275	39	0.0908398
34.9976	0.490188	34	0.0144173
35.0012	4.46006	26	0.171541
35.0031	0.476597	71	0.00671263
35.0112	1.1708	38	0.0308105
35.0237	0.44167	50	0.0088334
35.0282	0	0	0
35.0288	0.3791	38	0.00997631
35.0579	4.03529	28	0.144118
35.0767	0.1	500	0.0002
35.146	1.8928	38	0.0498105
35.1573	0	0	0
35.319	2.40333	20	0.120167
35.3533	0	42	0
35.3713	1.25716	32	0.0392862
35.4288	1.29339	48	0.0269455
35.4371	0.713001	111	0.00642343
35.453	0.393639	67	0.00587521
35.4543	1.66809	44	0.0379111
35.4805	1.94468	26	0.0747955
35.4863	0.0794328	333	0.000238537
35.4887	1.77578	34	0.0522289
35.49	8.75836	19	0.460966
35.4923	1.98695	28	0.0709627
35.5001	0.0891251	500	0.00017825
35.5019	0.1	67	0.00149254
35.5042	0	1000	0
35.5087	0.0707946	32	0.00221233
35.5118	0.67481	86	0.00784662
35.5141	13.9773	25	0.559091
35.5187	0	91	0
35.5212	0.100237	80	0.00125297
35.5222	2.30629	40	0.0576572
35.5324	0.476597	154	0.00309479
35.5343	0.504766	31	0.0162828
35.5367	0	500	0
35.5457	0.938036	35	0.026801
35.5542	3.41561	22	0.155255
35.561	9.33569	24	0.388987
35.5738	0	1000	0
35.631	0	1000	0
35.742	4.92484	35	0.14071
35.7702	0.476597	125	0.00381278
35.7758	0.817331	25	0.0326932
35.7835	2.04988	43	0.0476716
35.7868	0.350831	59	0.00594629
35.799	1.58866	24	0.066194
35.8058	2.5877	23	0.112509
35.8096	0	1000	0
35.8222	4.03813	19	0.212533
35.8279	1.01462	42	0.0241576
35.836	3.26158	18	0.181199
35.8377	1.11406	32	0.0348145
35.8443	0.822192	48	0.017129
35.8593	0.0891251	333	0.000267643
35.8873	3.80902	71	0.0536482
35.9013	1.56489	26	0.0601879
35.9078	0.350831	125	0.00280665
35.9249	3.01591	54	0.0558503
35.9766	0.906426	37	0.024498
36.1631	4.54538	33	0.137739
36.1758	0	1000	0
36.2027	10.2908	17	0.605344
36.2183	0.44167	120	0.00368058
36.2194	0	1000	0
36.2225	0.0891251	500	0.00017825
36.2248	0.0891251	333	0.000267643
36.2288	1.31687	30	0.0438958
36.2324	0.206036	41	0.00502527
36.2332	0.514906	66	0.0078016
36.2362	0.1	500	0.0002
36.2371	0.495562	111	0.00446452
36.2382	1.15273	48	0.0240152
36.2506	0.0794328	125	0.000635463
36.2554	1.72382	43	0.0400887
36.3643	0.566357	87	0.00650985
36.444	4.53085	26	0.174264
36.5362	0	1000	0
36.5379	3.03664	39	0.0778626
36.5421	0.0891251	500	0.00017825
36.5482	0.0794328	45	0.00176517
36.5596	0.278675	28	0.00995268
36.5614	0.0796214	58	0.00137278
36.5701	0.0891251	500	0.00017825
36.5733	1.4512	35	0.0414629
36.5741	3.02561	27	0.11206
36.5757	0.6	143	0.0041958
36.5783	0.449873	83	0.00542016
36.579	0	0	0
36.5832	2.09941	23	0.0912788
36.5874	5.2	38	0.136842
36.5893	0.8	125	0.0064
36.5909	2.9858	26	0.114839
36.5919	5.52576	16	0.34536
36.5926	0	1000	0
36.5966	1.63273	35	0.0466493
36.6006	0.246259	26	0.00947151
36.6183	2.41209	20	0.120605
36.6251	0.0891251	500	0.00017825
36.6257	0.0711312	30	0.00237104
36.6284	0	500	0
36.629	0.843512	45	0.0187447
36.6339	0.141589	74	0.00191337
36.6677	1.09697	29	0.0378267
36.7576	1.68296	31	0.0542892
36.7604	0.8019	34	0.0235853
36.9196	1.38811	42	0.0330501
36.9312	1.09992	45	0.0244427
36.932	0.106444	23	0.004628
36.9462	0.40095	25	0.016038
36.9551	0.982704	52	0.0188982
36.9848	0	1000	0
36.9893	3.68132	48	0.0766941
36.9899	1.24775	63	0.0198056
36.9933	0.390145	30	0.0130048
36.9983	0.64	45	0.0142222
36.9998	2.62751	39	0.067372
37.0017	2.07016	33	0.062732
37.012	2.81095	37	0.0759716
37.0357	0.466908	30	0.0155636
37.0908	5.87595	32	0.183623
37.2647	0.830294	32	0.0259467
37.308	1.95597	42	0.0465707
37.3336	0.424767	87	0.00488238
37.3475	1.41254	34	0.0415452
37.3511	5.11075	39	0.131045
37.3579	0.0630957	100	0.000630957
37.3588	0	48	0
37.3823	0	0	0
37.3986	0.714895	91	0.00785599
37.4544	0.504766	125	0.00403813
37.4724	3.2085	54	0.0594167
37.6406	0	1000	0
37.6943	0.0794328	333	0.000238537
37.7013	0	1000	0
37.7139	0	0	0
37.7218	0.55603	91	0.00611022
37.7486	0.451069	111	0.00406368
37.7502	0.83801	46	0.0182176
37.7658	0.1	111	0.000900901
37.7702	1.07204	45	0.0238231
37.7958	3.7589	64	0.0587329
37.8076	3.65522	24	0.152301
37.8246	1.60074	28	0.0571694
37.8328	1.24185	32	0.0388077
37.8633	0.919238	47	0.0195583
37.8681	0	1000	0
37.9205	0.784301	31	0.0253
38.0057	1.98582	31	0.0640587
38.0274	1.51832	56	0.0271129
38.0693	0	1000	0
38.0708	0.0707946	83	0.000852947
38.0792	2.58693	42	0.0615935
38.0809	0.508514	24	0.0211881
38.0886	1.01362	38	0.0266742
38.0921	0.0794328	500	0.000158866
38.0949	1.23715	42	0.029456
38.0972	1.6974	41	0.0413999
38.1911	0.460165	25	0.0184066
38.2129	3.99262	47	0.0849494
38.2362	0.1	500	0.0002
38.2914	0.534751	143	0.00373951
38.3656	1.58489	40	0.0396223
38.3733	0.0891251	333	0.000267643
38.3738	0.100237	26	0.00385529
38.3784	2.75547	56	0.0492049
38.3791	0.126191	47	0.00268492
38.3826	0.629463	26	0.0242101
38.3854	2.4	43	0.055814
38.3887	0.0794328	91	0.000872888
38.3906	0.44167	143	0.0030886
38.3937	2.33454	43	0.0542917
38.3961	2.23558	21	0.106456
38.4052	0.1	500	0.0002
38.408	0.713202	35	0.0203772
38.4092	0.44167	143	0.0030886
38.4151	0.7	143	0.0048951
38.4371	1.86574	21	0.0888449
38.443	0	1000	0
38.4586	2.54789	23	0.110778
38.4769	2.92417	42	0.0696232
38.5843	0	1000	0
38.8658	0.0794328	42	0.00189126
38.8692	0.169103	25	0.00676412
38.8702	3.29763	26	0.126832
38.8736	4.03529	34	0.118685
38.8775	6.5131	27	0.241226
38.8787	2.76944	37	0.0748497
38.8985	0.1	500	0.0002
39.1018	0.1	500	0.0002
39.1096	1.85559	35	0.053017
39.158	0.780589	28	0.0278782
39.1597	1.02737	22	0.0466987
39.1968	0.248369	25	0.00993477
39.2071	0.252982	25	0.0101193
39.2249	0.635463	100	0.00635463
39.2257	0	1000	0
39.2268	0	28	0
39.2286	1.18092	42	0.0281171
39.2295	1.84066	71	0.0259248
39.2304	0.0707946	43	0.00164639
39.2333	2.50594	38	0.0659457
39.2438	2.72477	48	0.056766
39.2467	2.05487	48	0.0428097
39.2909	2.51189	22	0.114177
39.3178	4.38926	26	0.168818
39.328	0.0891251	500	0.00017825
39.3966	6.87744	27	0.25472
39.4037	10.5897	26	0.407294
39.4977	4.92484	26	0.189417
39.5469	0.402856	52	0.00774723
39.5573	0.450941	29	0.0155497
39.5831	0	1000	0
39.6055	0.761165	51	0.0149248
39.6089	1.55748	83	0.0187648
39.6123	0.402015	65	0.00618485
39.6157	5.95746	39	0.152755
39.6164	0.0891251	500	0.00017825
39.6187	2.3	35	0.0657143
39.6204	0.55603	125	0.00444824
39.6241	0.0707946	91	0.000777962
39.6317	5.18614	25	0.207445
39.634	11.4203	10	1.14203
39.6367	0.851552	45	0.0189234
39.6581	1.49994	35	0.0428555
39.664	4.73218	48	0.0985871
39.6901	2.1369	49	0.0436101
39.6909	0.0891251	26	0.00342789
39.6947	0	167	0
39.7834	2.36742	40	0.0591856
39.9156	1.4898	30	0.04966
39.9211	0.566357	21	0.0269694
39.9246	0.819073	39	0.0210019
39.9323	9.40126	35	0.268608
39.937	2.50808	31	0.0809057
39.9476	0	500	0
39.9573	0.566357	91	0.0062237
39.9579	0.875773	32	0.0273679
39.9598	0	500	0
39.9667	0.319332	65	0.0049128
39.9709	1.38472	39	0.0355056
39.9741	0.623876	125	0.00499101
39.9759	0	1000	0
39.9794	0.44167	49	0.00901368
39.9824	0.495562	111	0.00446452
39.9841	1.10261	37	0.0298003
40.0082	0.957996	60	0.0159666
40.0253	1.74207	60	0.0290344
40.0262	0.0630957	56	0.00112671
40.0593	0.22607	58	0.00389775
40.0613	1.82695	40	0.0456739
40.0877	1.29339	32	0.0404183
40.2109	0	1000	0
40.2428	3.86831	29	0.13339
40.2802	3.35013	60	0.0558354
40.3266	0.141589	51	0.00277626
40.3304	0.534751	143	0.00373951
40.3405	2.19313	53	0.0413798
40.3434	1.27733	62	0.0206021
40.3457	0.225471	29	0.00777485
40.3472	3.3	20	0.165
40.3518	0	1000	0
40.3553	5.95746	26	0.229133
40.3594	16.3099	19	0.858415
40.3628	6.56625	35	0.187607
40.3684	1.83368	38	0.0482547
40.3695	0.126191	91	0.00138672
40.3703	1.76986	42	0.0421396
40.3862	1.35282	29	0.0466491
40.4069	2.06525	71	0.0290881
40.4324	2.76099	36	0.0766941
40.4499	4.60165	26	0.176986
40.4929	2.31094	23	0.100475
40.5192	0.816071	28	0.0291454
40.572	2.21633	39	0.0568291
40.6442	3.21788	25	0.128715
40.6802	0.0891251	100	0.000891251
40.6812	0.1	500	0.0002
40.7157	0.567862	111	0.00511587
40.7271	5.21576	23	0.226772
40.7461	3.33525	41	0.0813475
40.7529	0.425776	27	0.0157695
40.7633	1.66809	33	0.0505482
40.7645	5.8679	19	0.308837
40.7727	4.15416	44	0.0944127
40.7889	0.69	33	0.0209091
40.8027	0.495562	222	0.00223226
40.9679	3.39814	47	0.0723008
41.0856	0.998483	32	0.0312026
41.0972	0.757149	55	0.0137663
41.1007	0.126191	80	0.00157739
41.1044	1.25297	59	0.0212367
41.1065	0.424767	71	0.00598264
41.113	4.66104	40	0.116526
41.1149	0.0794328	80	0.00099291
41.1305	11.8092	13	0.908398
41.1428	2.02244	32	0.0632011
41.1479	1.13842	32	0.0355756
41.1593	0.534751	125	0.004278
41.1865	4.15416	38	0.10932
41.1966	0.1	500	0.0002
41.4011	1.0428	25	0.0417121
41.4298	0.054	39	0.00138462
41.4502	4.38926	24	0.182886
41.453	1.4	56	0.025
41.4689	2.36183	35	0.067481
41.4737	1.16138	46	0.0252473
41.4758	0.378574	30	0.0126191
41.481	0	1000	0
41.4825	0	1000	0
41.4832	0.0794328	333	0.000238537
41.4848	3.92122	19	0.20638
41.49	0.60589	38	0.0159445
41.4912	0.184503	33	0.005591
41.4965	1.30618	28	0.0466493
41.5024	2.40638	91	0.0264437
41.5031	0	45	0
41.5094	2.10499	40	0.0526247
41.5152	0.0794328	51	0.00155751
41.5167	0.55603	47	0.0118304
41.5203	0.7	125	0.0056
41.5213	0	1000	0
41.5228	2.3056	43	0.0536186
41.5256	0.0794328	111	0.000715611
41.5271	0.836025	45	0.0185783
41.5317	1.87607	34	0.0551786
41.5405	2.21633	42	0.0527699
41.5573	0.54	31	0.0174194
41.5663	0.727324	45	0.0161628
41.5703	0.252982	32	0.00790569
41.5829	0.1	500	0.0002
41.6631	4.38926	27	0.162565
41.674	1.49022	45	0.0331159
41.6788	2.64928	35	0.0756937
41.6809	0.50837	44	0.0115539
41.7246	8.3	12	0.691667
41.7768	2.19313	47	0.0466624
41.7938	1.55748	45	0.0346107
41.7986	2.85877	30	0.0952925
41.8006	0.759362	32	0.0237301
41.806	0.0794328	32	0.00248228
41.8098	2.15511	43	0.0501187
41.8201	2.6194	25	0.104776
41.8228	3.7589	28	0.134247
41.8285	0	1000	0
41.8305	0.449873	65	0.00692112
41.8337	2.34883	60	0.0391472
41.8369	2.04988	43	0.0476716
41.8447	4.46006	26	0.171541
41.8467	2.93901	37	0.0794328
41.8503	1.68702	43	0.0392331
41.8518	0.477729	25	0.0191091
41.8526	0.635463	37	0.0171747
41.8553	1.5143	23	0.065839
41.8585	1.4	67	0.0208955
41.8674	0.0794328	26	0.00305511
41.8758	3.40807	37	0.0921101
41.8822	0	1000	0
41.887	6.29822	46	0.136918
41.8911	0.424767	91	0.00466777
41.9708	1.28376	49	0.0261993
41.9853	1.95597	34	0.0575285
42.0833	0.0891251	19	0.00469079
42.1119	6.22984	36	0.173051
42.1151	1.48627	28	0.0530811
42.1751	0	1000	0
42.1798	0.759362	46	0.0165079
42.1901	2.18959	43	0.0509207
42.2087	1.77828	35	0.050808
42.2258	0.126191	22	0.00573598
42.2329	0.424767	74	0.0057401
42.2386	0.917061	33	0.0277897
42.2403	0.357347	65	0.00549764
42.2453	1.29339	77	0.0167972
42.2495	0.635463	22	0.0288847
42.2516	0.566357	83	0.00682357
42.2535	0.0707946	44	0.00160897
42.2556	11.1147	11	1.01043
42.2582	0.337405	71	0.00475218
42.2871	0	1000	0
42.2962	1.24775	67	0.0186232
42.3633	1.85439	37	0.0501187
42.3678	4.33003	51	0.0849025
42.4718	1.58249	43	0.0368021
42.5099	1.49022	42	0.0354813
42.5306	0	1000	0
42.551	1.0695	20	0.0534751
42.5522	3.65391	63	0.0579986
42.5571	1.63079	31	0.0526061
42.5835	0.318486	39	0.0081663
42.59	1.40332	37	0.0379277
42.5918	1.51832	33	0.0460097
42.5962	1.16138	38	0.0305626
42.5983	15.3634	27	0.569016
42.6035	0	1000	0
42.6086	10.7841	33	0.326792
42.6178	1.77407	31	0.057228
42.6244	8.26642	39	0.211959
42.6349	0.753566	61	0.0123535
42.6847	1.32501	38	0.0348687
42.7336	0.623876	32	0.0194961
42.7384	2.01008	56	0.0358942
42.7545	2.3056	33	0.0698666
42.7556	1.26491	28	0.0451754
42.7861	2.22813	37	0.0602197
42.8394	1.11735	35	0.0319242
42.8548	7.22839	29	0.249255
42.8689	0.695701	31	0.022442
42.8818	6.44231	20	0.322115
42.908	0.0891251	91	0.000979397
42.924	0.566357	80	0.00707946
42.9323	0.607391	36	0.016872
42.9777	0.714895	80	0.00893619
42.987	0.283851	41	0.00692319
42.9912	0.0891251	43	0.00207268
42.9924	7.36745	39	0.188909
43.0025	0.0891251	500	0.00017825
43.0061	5.71916	14	0.408512
43.0126	0.982634	46	0.0213616
43.0168	0.437918	32	0.0136849
43.0182	0.504766	37	0.0136423
43.0189	1.24775	29	0.0430259
43.0199	0.0891251	6	0.0148542
43.0207	3.34874	35	0.0956783
43.0406	1.85573	37	0.0501548
43.0426	0.955457	35	0.0272988
43.0492	3.25655	31	0.10505
43.064	2.30902	21	0.109953
43.1903	0	1000	0
43.2472	0.561488	32	0.0175465
43.2933	0.0891251	125	0.000713001
43.3175	2.94113	59	0.0498496
43.3207	1.29339	80	0.0161673
43.3239	2.4057	69	0.0348652
43.3258	0.215511	33	0.00653062
43.3318	0.26801	58	0.00462086
43.3335	0.44167	125	0.00353336
43.3514	0.836025	30	0.0278675
43.3591	1.38811	39	0.0355925
43.3621	0	1000	0
43.3784	1.83195	33	0.0555136
43.381	2.39764	39	0.0614779
43.393	0.0707946	11	0.00643587
43.3942	0.625357	57	0.0109712
43.4104	1.0522	30	0.0350733
43.4161	0	1000	0
43.4251	0.0891251	500	0.00017825
43.4448	2.3	40	0.0575
43.481	0.567862	91	0.00624024
43.5213	0.623876	125	0.00499101
43.5306	3.69247	34	0.108602
43.6152	1.4512	22	0.0659637
43.702	2.00105	37	0.0540825
43.7051	3.66259	31	0.118148
43.7063	5.48086	33	0.166087
43.7187	0.694053	77	0.00901368
43.7223	0.0891251	500	0.00017825
43.724	0.0891251	500	0.00017825
43.7245	0	500	0
43.7283	1.25071	65	0.0192418
43.7352	2.05548	35	0.058728
43.737	4.16133	52	0.0800255
43.739	1.62828	80	0.0203534
43.7729	0.0891251	125	0.000713001
43.785	3.2076	37	0.0866918
43.7892	1.45465	36	0.0404069
43.805	8.15395	35	0.23297
43.8141	5.2152	38	0.137242
43.8151	1.06188	41	0.0258995
43.8289	2.33926	32	0.0731018
43.8398	5.2388	24	0.218283
43.8428	1.71168	47	0.0364188
43.8441	0	1000	0
[truncated: 58,462 more rows]

## Sheet: crack proportion
Time periods	Tensile	Shear
1	76.5083	23.4917
2	67.4723	32.5277
3	73.5077	26.4923
4	71.394	28.606
5	73.6429	26.3571
6	70.666	29.334
7	72.4287	27.5713
8	75.7183	24.2817
9	77.7482	22.2518
10	77.7604	22.2396
11	78.1712	21.8288
12	62.2602	37.7398
13	58.054	41.946
14	43.9312	56.0688
15	50.6495	49.3505
16	69.5631	30.4369
17	100	0

## Sheet: lgN-b
Time periods	lgN/b
1	2.05
2	1.79
3	1.87
4	1.83
5	2.1
6	1.61
7	1.71
8	1.91
9	1.79
10	1.94
11	2.13
12	2.46
13	2.28
14	2.73
15	2.51
16	2.13
