# Supplementary material for: The instability mechanisms and precursor information of different type rocks based on acoustic emission
Source: PLoS One. 2025 May 27;20(5):e0322126. doi: 10.1371/journal.pone.0322126 (PMC12111691; doi:10.1371/journal.pone.0322126)
Supplement: S1 Dataset — (ZIP) [file pone.0322126.s001.zip › S1 Dataset. Minimal data set/Sandstone.xlsx]

## Sheet: RA-AF
Time	RA	AF	RA/AF
3.08163	0.534751	143	0.00373951
3.54043	2.51918	36	0.0699771
3.54768	2.27684	36	0.0632456
7.05934	0.55603	120	0.00463358
7.87006	3.55843	46	0.0773572
7.88335	3.53973	41	0.0863349
8.01438	0.291034	81	0.00359301
8.37555	0.238864	103	0.00231907
8.63799	0.476597	125	0.00381278
10.3602	0.411096	103	0.00399122
10.5903	0.0794328	143	0.000555474
10.62	0.268647	45	0.00596992
11.0283	0.886395	40	0.0221599
15.4786	0.115863	39	0.00297084
18.6526	0.424767	74	0.0057401
19.2883	0.566357	18	0.0314643
20.0596	0.0794328	125	0.000635463
20.9401	0.854041	44	0.01941
21.6963	0.6	167	0.00359281
24.804	1.32501	38	0.0348687
25.8259	0.393639	154	0.0025561
25.8916	0.350831	48	0.00730898
26.1807	0.337405	143	0.00235947
26.3339	0.36639	76	0.00482092
26.3364	0.350831	49	0.00715982
26.6931	0.0899746	41	0.0021945
27.4225	1.41925	23	0.0617067
27.4278	0.476597	167	0.00285387
27.4306	0.115863	42	0.00275863
27.7866	0.231176	43	0.00537619
27.7907	0.437887	49	0.00893646
27.7923	0.0891251	500	0.00017825
27.7978	0.378574	154	0.00245828
27.8012	0.14	45	0.00311111
27.8081	0.231176	36	0.00642156
27.8122	0	1000	0
27.8499	0.0707946	21	0.00337117
28.0806	1.42262	31	0.0458911
28.1631	0.248369	32	0.00776154
28.1685	0.326545	76	0.00429665
28.1715	0	0	0
28.1721	0.278675	100	0.00278675
28.1733	1.7825	48	0.0371355
28.1804	0.301426	58	0.00519701
28.1823	0.393639	107	0.00367887
28.189	0	1000	0
28.1899	0.312679	71	0.00440392
28.5377	0.248369	38	0.00653604
28.5386	0	0	0
28.5405	0	1000	0
28.5446	0.301426	41	0.00735186
28.5459	0	29	0
28.548	0.206036	29	0.00710469
28.5494	0.0820245	73	0.00112362
28.554	0.268647	28	0.00959452
28.7599	0.283851	68	0.00417428
28.8702	0.350831	133	0.00263783
28.8721	0.44167	100	0.0044167
28.8748	0.442719	70	0.00632456
28.8791	0.534751	125	0.004278
29.2355	1.65392	49	0.0337534
29.2445	3.59646	50	0.0719291
29.2531	0.55603	111	0.00500928
29.2546	0.17625	44	0.00400567
29.2566	4.35361	21	0.207315
29.2615	0.476597	125	0.00381278
29.2623	1.69338	59	0.0287013
29.2654	0.0707946	59	0.00119991
29.2666	0.248369	70	0.00354813
29.268	0	1000	0
29.2718	0.115863	50	0.00231725
29.6279	0	0	0
29.6399	0.56921	42	0.0135526
29.6415	1.67904	41	0.0409522
29.6447	0.0794328	39	0.00203674
29.6454	9.03908	26	0.347657
29.6472	3.14505	17	0.185003
29.6541	0.219479	26	0.00844149
29.6769	0.248369	49	0.00506876
30.0384	0.252982	46	0.00549961
30.0518	5.71916	27	0.211821
30.0535	1.4	71	0.0197183
30.0541	0.10695	36	0.00297084
30.0563	0.0630957	111	0.00056843
30.0574	0.0794328	500	0.000158866
30.0603	0.534751	143	0.00373951
30.0655	0.476597	125	0.00381278
30.0664	0.301426	24	0.0125594
30.2318	0.337405	19	0.0177581
30.235	0.312679	73	0.00428327
30.2749	0.350831	71	0.00494128
30.5277	0.141589	27	0.00524404
30.54	0.393639	87	0.00452459
30.8214	0.300712	20	0.0150356
30.8348	0.0891251	125	0.000713001
30.8406	0.0849535	65	0.00130698
31.1361	0.278675	33	0.0084447
31.1394	0.425776	39	0.0109173
31.1413	0	1000	0
31.1457	0.495562	111	0.00446452
31.1465	0.195611	38	0.00514765
31.148	0.552615	34	0.0162534
31.1491	0.558673	43	0.0129924
31.1508	0.849535	143	0.0059408
31.1561	1.5	63	0.0238095
31.1576	0.350831	107	0.00327879
31.1583	0.0891251	500	0.00017825
31.1594	0.0707946	125	0.000566357
31.1664	0.326545	33	0.00989531
31.1705	0.318486	67	0.00475352
31.5893	0.337873	52	0.00649756
31.6169	8.13935	20	0.406967
31.6179	0.0891251	143	0.000623252
31.6263	0.44167	100	0.0044167
31.9453	0.278675	27	0.0103213
31.9574	0.623876	125	0.00499101
31.9586	0.424767	143	0.0029704
31.9612	0.0707946	45	0.00157321
31.9629	0.938036	31	0.0302592
31.97	0.115863	38	0.00304902
31.972	0.350831	71	0.00494128
31.9814	0.318486	25	0.0127394
31.9827	0.092033	60	0.00153388
31.984	0.103263	31	0.00333105
31.9862	4.16402	20	0.208201
31.9895	0.88334	23	0.0384061
31.9921	0.0707946	16	0.00442466
32.0225	0	100	0
32.0344	0	1000	0
32.0899	0.55603	125	0.00444824
32.2733	0.0794328	125	0.000635463
32.2778	0.312679	102	0.00306548
32.2809	1.57739	26	0.060669
32.2817	0.200951	41	0.00490124
32.2848	0.134642	47	0.00286473
32.2868	0.393639	143	0.00275272
32.2874	0.0891251	333	0.000267643
32.288	3.8309	24	0.159621
32.2891	2.70072	59	0.0457748
32.2908	0.0636971	51	0.00124896
32.2924	1.06192	91	0.0116694
32.293	1.18092	18	0.0656065
32.2942	0.707946	111	0.00637789
32.2954	0.221359	30	0.00737865
32.2967	0.0820245	41	0.0020006
32.298	0.126191	10	0.0126191
32.2993	0.0891251	500	0.00017825
32.3006	0.0707946	100	0.000707946
32.6164	0.221359	38	0.00582525
32.6207	0.534751	143	0.00373951
32.6249	0.157083	59	0.00266242
32.6272	0.45	43	0.0104651
32.6289	3.21612	28	0.114861
32.6316	0.197755	41	0.0048233
32.6351	0.0891251	500	0.00017825
32.6365	0.5322	42	0.0126714
32.8501	0.08019	48	0.00167062
32.9723	0.312679	69	0.00453157
32.9852	0.713001	100	0.00713001
32.9863	0.259384	19	0.0136518
32.9872	0.158489	53	0.00299036
32.9891	1.9	50	0.038
32.9897	10.2743	38	0.270377
32.9906	0	500	0
32.9912	4.22228	39	0.108264
32.9922	0	1000	0
32.9928	2.55466	39	0.065504
32.9948	0.44167	133	0.00332083
32.9954	0.446684	25	0.0178673
32.9964	0.980306	51	0.0192217
32.9988	7.5	34	0.220588
32.9996	0.0891251	500	0.00017825
33.0002	5.26247	52	0.101201
33.0031	0.393639	133	0.00295969
33.0052	0.0902137	60	0.00150356
33.0081	0.350831	83	0.00422688
33.011	0.145862	35	0.0041675
33.012	0.02	37	0.000540541
33.0147	0	1000	0
33.0153	0.0948683	31	0.00306027
33.0202	0	45	0
33.0271	0.425776	49	0.00868931
33.1875	0.0891251	500	0.00017825
33.1882	0.0891251	500	0.00017825
33.1985	1.48669	67	0.0221893
33.1995	0.618575	48	0.012887
33.2036	0.393639	95	0.00414357
33.4604	0.179098	32	0.0055968
33.7908	1.5143	55	0.0275327
33.8121	0	1000	0
33.8139	0.649806	36	0.0180502
33.8151	1.65392	38	0.0435242
33.8199	0.0630957	100	0.000630957
33.8212	0	0	0
33.8319	0.0794328	59	0.00134632
33.8333	0	1000	0
33.8373	0.301426	63	0.00478455
33.8736	0.169505	35	0.00484299
33.9019	1.65392	38	0.0435242
33.9035	0.893367	34	0.0262755
34.1307	0.0630957	111	0.00056843
34.1313	0	1000	0
34.1394	0.755355	44	0.0171672
34.1416	0.551306	47	0.0117299
34.1423	0.252982	36	0.00702728
34.1451	2.65306	35	0.0758016
34.1465	8.06086	19	0.424256
34.149	0.259384	32	0.00810575
34.1501	7.64581	16	0.477863
34.1518	0.174338	33	0.00528298
34.1533	0.0893367	48	0.00186118
34.1542	0	1000	0
34.1547	0.0623876	47	0.0013274
34.1569	1.95536	28	0.0698342
34.1584	12.1287	23	0.527336
34.1596	5.68863	38	0.149701
34.1613	1.10785	46	0.0240838
34.165	1.23715	34	0.0363868
34.1721	3.7166	24	0.154858
34.1744	0.0580689	45	0.00129042
34.1757	0	1000	0
34.1775	0.195611	31	0.00631002
34.1909	0.278675	20	0.0139338
34.2097	0.359147	31	0.0115854
34.4044	3.97164	28	0.141844
34.4069	0.852018	22	0.0387281
34.4092	0	0	0
34.4139	0.283851	67	0.00423658
34.419	0.278675	29	0.00960948
34.4198	0.692409	39	0.0177541
34.421	0.107263	44	0.00243779
34.4269	0.268647	47	0.00571588
34.439	1.38706	35	0.0396302
35.0355	3.21612	40	0.080403
35.0472	0.0794328	125	0.000635463
35.0534	2.58463	100	0.0258463
35.0575	0.717587	61	0.0117637
35.0618	0.0630957	111	0.00056843
35.0654	0.887033	55	0.0161279
35.0708	1.32501	68	0.0194854
35.0719	0.495562	125	0.0039645
35.0731	1.1068	52	0.0212846
35.0757	3.2085	15	0.2139
35.0794	0.278675	70	0.00398107
35.086	0.0707946	45	0.00157321
35.0872	0	0	0
35.0886	1.00237	38	0.0263783
35.0906	3.11261	35	0.0889317
35.0929	0.0891251	143	0.000623252
35.0979	0.0891251	500	0.00017825
35.101	0.379473	36	0.0105409
35.1037	0.0891251	500	0.00017825
35.1056	0.495562	154	0.00321794
35.1074	0.393639	71	0.00554421
35.1104	0.527496	35	0.0150713
35.1144	0.0891251	500	0.00017825
35.1165	5	20	0.25
35.1199	0.48454	52	0.00931808
35.16	0.357347	125	0.00285877
35.3085	0.76277	50	0.0152554
35.3499	0.318486	22	0.0144766
35.367	2.26543	41	0.0552543
35.3678	1.83368	24	0.0764032
35.3699	0	125	0
35.3708	0	143	0
35.3724	0.350831	133	0.00263783
35.373	0.0563677	17	0.00331574
35.3742	2.33622	52	0.0449273
35.3752	0.77874	74	0.0105235
35.3759	0.424767	74	0.0057401
35.3767	0.0794328	333	0.000238537
35.3778	1.63427	26	0.0628564
35.3789	14.1571	20	0.707853
35.3806	0.44167	111	0.00397901
35.3814	0.252982	34	0.00744065
35.3828	0.476597	125	0.00381278
35.3839	0.312679	71	0.00440392
35.3849	0.818158	46	0.017786
35.3868	0.092033	43	0.0021403
35.3882	2.33454	40	0.0583636
35.389	0	1000	0
35.3906	0.657963	41	0.0160479
35.3916	2.15035	33	0.0651621
35.4053	0.248369	71	0.00349816
35.4059	0.141925	14	0.0101375
35.435	0.115863	43	0.00269448
35.4411	1.65392	40	0.0413479
35.5122	0.648228	46	0.0140919
35.6161	0	1000	0
35.6217	0.312679	71	0.00440392
35.6237	0	1000	0
35.6309	0.0794328	13	0.00611022
35.6401	0.310022	88	0.00352298
35.6438	0.378574	77	0.00491655
35.6464	5.67965	33	0.172111
35.6491	0.278675	49	0.00568725
35.6514	7.76031	21	0.369539
35.6522	4.45625	19	0.23454
35.6534	0.0891251	500	0.00017825
35.6549	0.393639	125	0.00314911
35.6558	0.760963	18	0.0422757
35.6603	0.312679	42	0.00744473
35.6647	0	500	0
35.668	0.0891251	25	0.003565
35.6697	0	500	0
35.6962	0.126191	87	0.00145048
35.7009	0.566357	18	0.0314643
36.0026	1.04355	38	0.0274619
36.0081	3.99262	41	0.0973811
36.014	0.701662	60	0.0116944
36.0183	4.07934	36	0.113315
36.021	0.313421	35	0.00895488
36.0226	8.64089	20	0.432044
36.0246	5.7986	27	0.214763
36.0252	4.65515	45	0.103448
36.0291	3.18576	16	0.19911
36.0301	18.31	32	0.572187
36.0337	0.13451	49	0.0027451
36.0351	0.946436	29	0.0326357
36.0358	7.75388	15	0.516926
36.0366	0	1000	0
36.0372	11.4271	23	0.496829
36.0381	0	1000	0
36.0412	2.08216	41	0.0507844
36.0425	0.0501187	87	0.000576077
36.043	0.538864	41	0.013143
36.0458	0.231176	36	0.00642156
36.0588	1.59666	24	0.0665275
36.3876	0.44	42	0.0104762
36.3911	2.1	45	0.0466667
36.394	0.350831	133	0.00263783
36.3947	2.61236	20	0.130618
36.3966	0.604455	23	0.0262806
36.3974	4.53461	38	0.119332
36.3989	0.206036	36	0.00572323
36.4012	0.350831	125	0.00280665
36.4056	1.20351	74	0.0162636
36.4063	0.902137	32	0.0281918
36.4215	0.0176668	40	0.00044167
36.4282	0	1000	0
36.4315	0.0707946	61	0.00116057
36.8011	1.23622	41	0.0301516
36.8041	2.62128	59	0.0444285
36.8051	1.18092	83	0.0142279
36.8057	0.44167	71	0.00622071
36.8103	3.99262	30	0.133087
36.8135	0.278675	71	0.003925
36.8144	0.0630957	26	0.00242676
36.8174	0.0893367	52	0.00171801
36.8204	0.528749	32	0.0165234
36.8227	1.42939	51	0.0280272
36.8238	0.44167	111	0.00397901
36.8262	0.283851	49	0.00579287
36.8297	0.259384	43	0.00603219
36.831	0.278675	103	0.00270558
36.845	0.248369	51	0.00486999
36.8543	0.190187	49	0.00388137
37.1647	0.231176	20	0.0115588
37.1677	0.337405	71	0.00475218
37.1822	0.629463	39	0.0161401
37.1842	0	500	0
37.1871	0.693529	28	0.0247689
37.1912	1.93415	30	0.0644718
37.1927	0.337405	71	0.00475218
37.1969	0.252982	49	0.0051629
37.1991	0.248369	49	0.00506876
37.1998	0.248369	71	0.00349816
37.2018	0.0820245	49	0.00167397
37.2058	11.2563	22	0.511652
37.2073	0.0630957	91	0.00069336
37.2097	10.3606	26	0.398483
37.2141	0.300712	34	0.00884448
37.216	0.476597	167	0.00285387
37.2171	0.0603183	35	0.00172338
37.219	0	1000	0
37.2197	0.124775	41	0.0030433
37.2214	0.0794328	24	0.0033097
37.2256	0.0794328	333	0.000238537
37.227	0.451069	65	0.00693952
37.2277	0.566357	100	0.00566357
37.2295	0.378574	125	0.0030286
37.233	0.338206	67	0.00504785
37.2347	7.76078	24	0.323366
37.2357	0.0630957	111	0.00056843
37.2385	0.259384	27	0.00960682
37.2393	0.0632456	47	0.00134565
37.2416	0.62833	31	0.0202687
37.2446	0.0796214	46	0.0017309
37.246	0	40	0
37.2491	0.300712	36	0.00835312
37.2593	0	0	0
37.4937	0.350831	133	0.00263783
37.5275	3.20137	20	0.160069
37.5292	0.276308	36	0.00767521
37.5324	1.83368	33	0.055566
37.5352	0.268647	48	0.0055968
37.5378	0.802126	100	0.00802126
37.5404	0.221359	42	0.00527046
37.5412	0.566357	29	0.0195295
37.5421	0.252982	24	0.0105409
37.544	5.02642	41	0.122595
37.5461	0.0794328	125	0.000635463
37.5467	0	6	0
37.5476	4.97672	38	0.130966
37.5498	4.88483	28	0.174458
37.5514	0.821611	25	0.0328644
37.5556	0.134642	42	0.00320577
37.5568	0.350831	48	0.00730898
37.5578	0.495562	111	0.00446452
37.5585	27.9853	6	4.66421
37.5595	0.283851	70	0.00405501
37.5613	0.424767	125	0.00339814
37.5629	0.0630957	91	0.00069336
37.6059	0	1000	0
37.6065	0.778685	47	0.0165678
37.9124	0	1000	0
37.9141	3.90295	31	0.125902
37.916	0.601425	77	0.00781071
37.9174	2.01906	41	0.0492455
37.9186	11.9659	29	0.412619
37.9211	0.40095	11	0.03645
37.922	0.415147	47	0.00883291
37.9237	5.57057	22	0.253208
37.9247	0.1	53	0.00188679
37.9257	1.46	28	0.0521429
37.9272	0	40	0
37.9282	0.0891251	500	0.00017825
37.9288	0	19	0
37.93	0.0794328	45	0.00176517
37.9311	0.0891251	77	0.00115747
37.9317	0.40095	14	0.0286393
37.9325	0.077874	38	0.00204932
37.9348	0.0891251	500	0.00017825
37.9357	0.0891251	13	0.00685578
37.9365	8.91251	10	0.891251
37.9457	0.318486	30	0.0106162
38.3065	0.477729	32	0.014929
38.3084	0.0707946	45	0.00157321
38.3106	0.692409	37	0.0187138
38.3182	0.478863	36	0.0133017
38.3192	0.225471	70	0.00322101
38.3203	5.71916	14	0.408512
38.3224	0.1	500	0.0002
38.3236	2.7807	27	0.102989
38.3254	0.0794328	52	0.00152755
38.3285	0.259384	45	0.00576409
38.3304	0.12	40	0.003
38.3326	1.57739	43	0.0366836
38.3353	0.36639	48	0.00763312
38.337	0.393639	51	0.00771841
38.3387	0.6	167	0.00359281
38.3393	0.495562	111	0.00446452
38.3419	5.85156	30	0.195052
38.3479	0.0794328	45	0.00176517
38.3523	0.18363	45	0.00408066
38.3814	0	0	0
38.5629	7.70408	25	0.308163
38.6204	0.534751	125	0.004278
38.6478	0.0891251	500	0.00017825
38.6521	0.252982	49	0.0051629
38.6547	0.0891251	500	0.00017825
38.6587	0.0891251	14	0.00636608
38.6596	0.17625	51	0.00345587
38.663	0.0794328	500	0.000158866
38.6675	0	1000	0
38.6691	0.0891251	143	0.000623252
38.6719	0	1000	0
38.6735	0.492519	49	0.0100514
38.6761	0.425357	46	0.00924689
38.6813	0.248369	27	0.00919887
38.6827	2.63748	32	0.0824213
38.686	18.6763	22	0.848924
38.687	0.839993	47	0.0178722
38.6893	0.0794328	40	0.00198582
38.7119	0.0820245	50	0.00164049
38.7148	0.442719	47	0.00941955
38.7243	0.196061	42	0.00466812
38.7285	0.248369	49	0.00506876
39.0221	0	1000	0
39.0367	0.0891251	500	0.00017825
39.0412	0.145862	50	0.00291725
39.0466	0.0794328	125	0.000635463
39.049	0.350831	143	0.00245336
39.0521	0.424767	80	0.00530959
39.054	0.648228	34	0.0190655
39.0549	0.44167	143	0.0030886
39.0595	3.77663	36	0.104906
39.0604	0.0891251	500	0.00017825
39.061	0.276308	58	0.00476392
39.0617	4.7237	22	0.214714
39.065	1.63079	58	0.0281171
39.0658	0.704596	34	0.0207234
39.069	0.453213	48	0.00944194
39.0721	0.55603	125	0.00444824
39.0763	0.115863	32	0.00362071
39.1027	0	143	0
39.1602	0.17625	43	0.00409883
39.3636	0.476597	125	0.00381278
39.4163	0.55603	111	0.00500928
39.417	0.126191	27	0.00467376
39.4217	0.318486	69	0.00461574
39.4259	0.119149	46	0.0025902
39.4271	0.0891251	500	0.00017825
39.4285	0.350831	31	0.0113171
39.4293	12.5402	26	0.482316
39.4332	0.504766	100	0.00504766
39.4339	1.65392	44	0.037589
39.4351	4.25357	25	0.170143
39.4483	0.312679	69	0.00453157
39.486	0.291034	28	0.0103941
39.4872	0.0891251	125	0.000713001
39.6074	0	143	0
39.7884	2.50594	34	0.073704
39.798	0.449873	87	0.00517095
39.8006	0.225471	34	0.00663149
39.8115	0.915646	50	0.0183129
39.8138	0	1000	0
39.8183	0.190187	40	0.00475468
39.8248	4.03029	34	0.118538
39.8267	0.476597	25	0.0190639
39.8291	0.25461	43	0.00592115
39.8344	0.1	500	0.0002
39.836	1.74752	80	0.021844
39.8371	16.905	23	0.735
39.8403	0.0714694	59	0.00121135
39.8425	1.23715	29	0.0426604
39.8458	1.5143	74	0.0204635
39.8474	3.06543	56	0.0547397
39.8482	4.81914	37	0.130247
39.85	5.90441	37	0.159579
39.8523	0.088334	51	0.00173204
39.8546	0.0630957	111	0.00056843
39.8556	2.21359	26	0.0851382
39.8587	1.5257	18	0.084761
39.8609	0	0	0
39.8633	2.24089	39	0.0574586
39.8652	0	1000	0
39.8672	0	1000	0
39.8698	0.40095	47	0.00853085
39.8705	0.0794328	40	0.00198582
39.8713	0.350831	71	0.00494128
39.8755	5.91346	32	0.184796
39.8768	0.225471	56	0.00402626
39.8775	4.66743	28	0.166694
39.8795	0.190187	48	0.00396223
39.881	0.112468	36	0.00312412
39.8822	0.44167	25	0.0176668
39.8833	0.301426	57	0.00528818
39.8848	0	0	0
39.8854	0	1000	0
39.8867	0.350831	87	0.00403254
39.8873	2.51	43	0.0583721
39.8889	10.4739	24	0.436412
39.8957	1.79949	49	0.0367243
39.8983	0.197755	39	0.00507065
39.9054	0.938036	21	0.0446684
39.9068	0.126191	87	0.00145048
39.9108	3.74325	41	0.0912989
39.9292	2.14525	60	0.0357542
40.0999	0.393639	125	0.00314911
40.1199	0	1000	0
40.1239	0.0794328	500	0.000158866
40.1262	5.41282	20	0.270641
40.1303	0	1000	0
40.1309	5.04752	35	0.144215
40.1317	0.580689	60	0.00967814
40.1324	0.268647	32	0.0083952
40.1351	0.312679	71	0.00440392
40.1357	0.126491	33	0.00383306
40.137	7.2428	32	0.226338
40.1383	2.30902	44	0.0524778
40.161	0.312679	47	0.00665273
40.1653	0.248369	48	0.00517436
40.1727	0.266742	41	0.0065059
40.1756	0.449873	100	0.00449873
40.1953	0.0630957	29	0.00217571
40.2179	0.358296	50	0.00716593
40.5185	0	1000	0
40.5592	0.517539	41	0.0126229
40.5775	4.45625	28	0.159152
40.5813	0.0625357	52	0.00120261
40.5833	0	1000	0
40.5846	3.73795	40	0.0934488
40.5866	0.0891251	13	0.00685578
40.5874	0.604615	45	0.0134359
40.5887	0	167	0
40.5894	0.82	42	0.0195238
40.5928	10.0739	20	0.503693
40.5936	0.40095	69	0.00581087
40.5951	0	0	0
40.5967	0.0630957	27	0.00233688
40.5981	0.762973	41	0.0186091
40.6015	4.00939	33	0.121497
40.6028	2	48	0.0416667
40.604	0.18363	37	0.00496297
40.6065	0.379473	27	0.0140546
40.6085	0.602853	28	0.0215305
40.6099	0.0891251	125	0.000713001
40.6105	1.68702	30	0.0562341
40.6114	0.0638664	44	0.00145151
40.613	1.74752	83	0.0210545
40.6143	0	1000	0
40.6157	0.350831	41	0.00855686
40.6193	0.620044	44	0.0140919
40.6202	0.268647	27	0.00994987
40.6212	4.36849	34	0.128485
40.6226	0.13	42	0.00309524
40.6245	0	1000	0
40.627	0.635463	19	0.0334454
40.6278	0.411096	19	0.0216366
40.6287	0.278675	40	0.00696688
40.6295	0.0707946	27	0.00262202
40.6303	0.259384	34	0.00762894
40.6323	8.47006	26	0.325772
40.6333	0.0630957	87	0.000725238
40.6344	0.160425	46	0.0034875
40.6362	5.70401	15	0.380267
40.6375	0.318486	28	0.0113745
40.6388	0.0562341	25	0.00224937
40.6406	0.118339	44	0.00268952
40.6456	0.534751	20	0.0267375
40.6464	9.37307	24	0.390545
40.6473	0.409975	46	0.00891251
40.6511	0.788697	41	0.0192365
40.6531	0.0630957	103	0.00061258
40.6604	7	42	0.166667
40.6611	0.0709627	29	0.00244699
40.6704	0.0991124	44	0.00225255
40.6742	0.995268	40	0.0248817
40.6861	0.200951	28	0.00717682
40.6896	0.449873	100	0.00449873
40.6904	0	0	0
40.7185	0.278675	31	0.00898952
40.764	0.36639	58	0.00631707
40.8041	0.225471	36	0.00626307
40.808	0.201485	44	0.0045792
40.8271	0.16366	38	0.00430685
40.8363	0.16366	36	0.00454612
40.84	0.16366	53	0.00308793
40.8429	0.338206	50	0.00676412
40.8437	6.60858	21	0.314694
40.8451	0.350831	51	0.00687904
40.8463	0.44	38	0.0115789
40.8474	0.534751	125	0.004278
40.848	0	125	0
40.8495	0.0422757	41	0.00103112
40.8526	0	1000	0
40.8546	0	1000	0
40.8552	0.495562	26	0.0190601
40.856	0	25	0
40.857	2.99278	28	0.106885
40.8592	0	1000	0
40.8615	1.25297	43	0.0291388
40.863	0.350831	26	0.0134935
40.8638	0.100982	48	0.00210378
40.866	0.77874	61	0.0127662
40.8672	3.75211	14	0.268008
40.87	0.278675	48	0.00580573
40.8707	0.44167	18	0.0245372
40.8717	0.0891251	500	0.00017825
40.8735	0.517539	24	0.0215641
40.8768	0.40095	133	0.00301466
40.8804	0.318486	61	0.00522108
40.8927	0.248369	39	0.00636845
40.9113	0.213394	37	0.00576739
40.9147	3.7965	39	0.0973462
40.9157	0.7	125	0.0056
41.2733	0.713001	111	0.00642343
41.2859	2.59014	51	0.050787
41.2866	0.0891251	500	0.00017825
41.2935	0	19	0
41.3035	0	48	0
41.3083	0.378574	143	0.00264737
41.3106	0.248369	60	0.00413949
41.3149	0.350831	22	0.0159469
41.3186	0.0891251	27	0.00330093
41.3229	3.05724	23	0.132924
41.3278	0.179098	33	0.0054272
41.33	0.350831	39	0.00899567
41.3315	1.02737	61	0.0168422
41.3324	1.85573	23	0.0806838
41.3334	0.783552	27	0.0290205
41.3393	0	1000	0
41.3401	0.190187	47	0.00404654
41.3415	0.0707946	111	0.000637789
41.3431	0.0891251	500	0.00017825
41.3442	0.092033	38	0.00242192
41.3474	0	1000	0
41.348	0.0398107	26	0.00153118
41.3487	0.200951	30	0.00669836
41.3497	0.470131	30	0.015671
41.3539	2.62128	36	0.0728134
41.3563	0.0630957	87	0.000725238
41.3596	0.26801	73	0.00367137
41.3632	0.424767	74	0.0057401
41.3639	0	1000	0
41.3644	4.44824	34	0.130831
41.3652	0	8	0
41.3672	2.70885	28	0.0967447
41.3696	0.219479	38	0.00577576
41.3709	0.300712	71	0.00423539
41.3732	3.9	25	0.156
41.3761	0.134642	62	0.00217165
41.3785	0.159621	33	0.004837
41.3844	0.378574	154	0.00245828
41.6407	0	67	0
41.6429	0.350831	71	0.00494128
41.652	0.337405	18	0.0187447
41.6531	0.300712	51	0.00589632
41.6576	0.603183	30	0.0201061
41.6608	0.0707946	54	0.00131101
41.6626	0.350831	18	0.0194906
41.6638	0.0794328	125	0.000635463
41.6648	0.312679	21	0.0148895
41.6655	4.36394	23	0.189737
41.6666	2.1	91	0.0230769
41.6671	1.05168	34	0.0309317
41.6718	5.00287	28	0.178674
41.6746	0.378574	74	0.00511587
41.6755	0.248369	20	0.0124185
41.6762	8.08876	26	0.311106
41.6786	1.03263	38	0.0271744
41.686	0.477258	49	0.00973997
41.9747	0.0891251	87	0.00102443
41.9837	0.0891251	500	0.00017825
41.9849	0.492519	42	0.0117266
41.9882	0.0891251	27	0.00330093
41.9909	0.278675	20	0.0139338
41.9926	0.425776	63	0.00675835
41.997	0.0891251	143	0.000623252
41.9987	1.95927	42	0.0466493
42.0003	0.7449	38	0.0196026
42.002	0.60589	50	0.0121178
42.0034	3.9	25	0.156
42.0041	16.8491	11	1.53174
42.0065	0.26801	83	0.00322904
42.0075	8.1	24	0.3375
42.0095	0.283851	46	0.00617067
42.0103	0.212888	40	0.0053222
42.0134	0.337405	154	0.00219094
42.015	0.278675	60	0.00464458
42.0184	1.31375	57	0.0230483
42.0198	1.8025	86	0.0209593
42.0368	0.248369	42	0.00591356
42.0599	0.26801	31	0.00864549
42.3926	0.393639	143	0.00275272
42.3932	0.0891251	500	0.00017825
42.4171	0.40095	16	0.0250594
42.4212	0.190187	52	0.00365745
42.4243	0.0794328	27	0.00294196
42.4304	0.0794328	333	0.000238537
42.431	0.250594	28	0.00894977
42.4352	5.05964	21	0.240935
42.4393	1.6038	32	0.0501187
42.4402	3.1566	35	0.0901885
42.4418	0.393639	111	0.0035463
42.4425	0.259384	35	0.00741097
42.4443	0.151071	43	0.00351328
42.4504	1.19882	22	0.0544918
42.4523	0.424767	71	0.00598264
42.453	0	1000	0
42.4536	3.54275	39	0.0908398
42.4544	13.661	22	0.620956
42.4585	0.259384	35	0.00741097
42.4596	1.01193	20	0.0505964
42.4626	0.195611	45	0.00434691
42.4636	0.6	167	0.00359281
42.4651	0.221359	31	0.00714063
42.4676	1.49354	44	0.033944
42.469	0.0630957	87	0.000725238
42.4697	0.0794328	59	0.00134632
42.4703	0.0794328	50	0.00158866
42.4709	0.40095	42	0.00954642
42.4722	0.18363	40	0.00459075
42.4773	0	1000	0
42.4778	1.56339	30	0.0521131
42.4785	0	32	0
42.4841	0.190187	35	0.00543392
42.4893	0.100237	58	0.00172823
42.714	0.190187	53	0.00358844
42.7199	0.92033	58	0.0158678
42.7231	0.26801	34	0.00788265
42.7256	0.36639	28	0.0130853
42.7269	0	500	0
42.7275	0.312679	74	0.00422539
42.7342	0.0794328	333	0.000238537
42.7397	0.0707946	48	0.00147489
42.7405	4.9964	22	0.227109
42.7482	0	0	0
42.7505	3.03745	36	0.0843736
42.7514	0.238864	34	0.00702542
42.7523	1.6974	35	0.0484971
42.7556	3.06705	51	0.0601382
42.7568	0.100237	100	0.00100237
42.7596	0.6	167	0.00359281
42.7604	0.476597	125	0.00381278
42.761	0.495562	111	0.00446452
42.7618	0.393639	143	0.00275272
42.7625	0.378574	154	0.00245828
42.7638	0.0891251	500	0.00017825
42.7666	1.19149	63	0.0189126
42.7681	0.225471	14	0.016105
42.7705	0.278675	71	0.003925
42.7715	0.427021	52	0.00821194
42.7727	0.618531	38	0.0162771
42.7746	4.05847	31	0.130918
42.7763	1.50922	36	0.0419229
42.7776	3.51846	29	0.121326
42.7803	1.4512	27	0.0537482
42.7826	0	0	0
42.7877	0.112468	45	0.00249929
42.7958	0.378574	74	0.00511587
42.8035	1.27394	54	0.0235915
42.8086	0.0794328	125	0.000635463
42.8712	2.36183	25	0.0944733
42.9464	5.38316	34	0.158328
43.0326	0.0891251	143	0.000623252
43.0854	0	1000	0
43.0988	0.0794328	27	0.00294196
43.1452	0.357347	133	0.00268682
43.1523	0.221359	39	0.00567588
43.1573	0	1000	0
43.1579	0	1000	0
43.1709	0.126191	100	0.00126191
43.1723	0.495562	20	0.0247781
43.1743	0.0501187	33	0.00151875
43.1752	0.190187	26	0.00731489
43.1772	0.449873	71	0.00633624
43.1794	0.312679	22	0.0142127
43.1806	0.495562	111	0.00446452
43.1813	1.0428	66	0.0158
43.182	0	1000	0
43.1827	0	1000	0
43.1832	0.59186	45	0.0131525
43.1867	0.476597	143	0.00333285
43.1878	0.350831	22	0.0159469
43.1903	0.317731	43	0.0073891
43.1933	0	125	0
43.1943	0.103263	53	0.00194835
43.1963	0.0707946	333	0.000212596
43.1984	0.350831	133	0.00263783
43.1992	0.893367	32	0.0279177
43.2009	2.08216	54	0.0385585
43.2019	0	1000	0
43.2032	0.238864	51	0.00468361
43.2047	0.0794328	500	0.000158866
43.2054	0.150922	49	0.00308005
43.2066	0.0707946	17	0.00416439
43.2086	1.00953	24	0.0420638
43.212	5.21235	25	0.208494
43.2128	0.115863	54	0.0021456
43.2141	0.495562	111	0.00446452
43.2159	10.5613	24	0.440055
43.2197	6.11633	12	0.509694
43.2215	11.6766	21	0.55603
43.223	5.09721	50	0.101944
43.2241	0.44167	19	0.0232458
43.2274	1.0644	44	0.0241909
43.2352	0	500	0
43.2362	0.778685	44	0.0176974
43.2386	0.278675	103	0.00270558
43.2397	0.446684	22	0.0203038
43.2434	0	1000	0
43.2453	0.0630957	111	0.00056843
43.2468	0.393639	111	0.0035463
43.251	0.495562	154	0.00321794
43.252	0.378574	74	0.00511587
43.2708	0.318486	83	0.00383718
43.2897	0.190187	41	0.00463871
43.3221	0.312679	103	0.00303571
43.4508	0	1000	0
43.4588	0.470131	66	0.0071232
43.4761	0.350831	38	0.0092324
43.4943	0.0794328	333	0.000238537
43.4951	2.33622	36	0.064895
43.5006	0.0794328	333	0.000238537
43.5024	0.0794328	333	0.000238537
43.5063	0.357347	53	0.00674239
43.5081	0	1000	0
43.5123	0	1000	0
43.5165	0.602853	49	0.0123031
43.5187	0.0794328	125	0.000635463
43.5204	5.95317	43	0.138446
43.5226	2.72477	39	0.0698659
43.5237	3.70879	45	0.0824175
43.5249	1.02737	57	0.0180241
43.5261	0.0630957	111	0.00056843
43.5272	7.59362	16	0.474601
43.5281	0.300712	27	0.0111375
43.5292	0.197755	33	0.00599258
43.5303	0.357347	12	0.0297789
43.5337	0.731044	133	0.00549657
43.5358	0.44167	111	0.00397901
43.5385	0.635463	100	0.00635463
43.5402	0.671616	34	0.0197534
43.542	0.350831	25	0.0140332
43.5428	2.59014	43	0.0602358
43.5445	0	0	0
43.5469	0.318486	25	0.0127394
43.5482	9.10993	36	0.253054
43.5492	0.313421	30	0.0104474
43.5501	0.357448	45	0.00794328
43.5532	6.5085	29	0.224431
43.5548	1.29231	55	0.0234966
43.5564	0.301426	40	0.00753566
43.5582	0.312679	15	0.0208452
43.5591	0.0794328	125	0.000635463
43.5623	0.73278	48	0.0152662
43.5638	0.197755	45	0.00439456
43.5662	3.26428	63	0.051814
43.57	0.0794328	500	0.000158866
43.5767	0.0707946	95	0.000745206
43.5821	0.190187	45	0.00422638
43.5847	0.350831	71	0.00494128
43.6309	5.02642	55	0.0913894
43.6368	0.315479	154	0.00204856
43.8531	0.278675	51	0.00546422
43.8551	1.01119	37	0.0273295
43.8633	0.0794328	27	0.00294196
43.8767	0.378574	71	0.00533203
43.8844	4.04886	46	0.0880186
43.8853	0.201963	49	0.0041217
43.8865	3.45819	57	0.06067
43.8874	0.353973	77	0.00459705
43.888	0.276308	24	0.0115128
43.8893	2.36149	37	0.0638241
43.8926	3.65867	47	0.077844
43.8937	0.0707946	125	0.000566357
43.8953	0.0891251	500	0.00017825
43.9094	0	0	0
43.9212	0	1000	0
43.9772	1.20637	37	0.0326045
44.2123	0.337405	23	0.0146698
44.2364	0.504766	100	0.00504766
44.2474	0.419005	54	0.00775935
44.2592	0.495562	125	0.0039645
44.2616	12.1532	20	0.607661
44.2649	0.0625357	39	0.00160348
44.2727	0.0794328	333	0.000238537
44.2758	0.190187	32	0.00594335
44.2771	0.225471	26	0.00867195
44.2795	0.0891251	500	0.00017825
44.2802	0.0794328	333	0.000238537
44.2837	0.151071	32	0.00472097
44.2855	4.02015	28	0.143577
44.2931	0	0	0
44.2953	0.0991124	55	0.00180204
44.2967	0.0794328	111	0.000715611
44.2974	0	1000	0
44.3007	0.507383	37	0.0137131
44.3036	0.0946436	56	0.00169006
44.305	6.24648	19	0.328762
44.3064	0.0794328	91	0.000872888
44.3069	0.438926	31	0.0141589
44.3104	0.917061	40	0.0229265
44.3148	0.151071	37	0.004083
44.3177	0.206036	41	0.00502527
44.3207	0.169505	34	0.00498543
44.3265	0.138482	65	0.00213049
44.3405	0.0707946	125	0.000566357
44.58	0.351664	42	0.00837295
44.6062	0.0794328	500	0.000158866
44.6145	0.100237	88	0.00113906
44.6287	0.0891251	125	0.000713001
44.6321	0.55603	125	0.00444824
44.6341	0.221359	51	0.00434038
44.6354	0	59	0
44.6405	8.11038	31	0.261625
44.6435	3.60855	54	0.066825
44.6446	0	1000	0
44.6452	4.0095	51	0.0786176
44.6502	0.424767	167	0.00254352
44.6519	0.534751	125	0.004278
44.6534	0.179098	28	0.00639635
44.6561	0.0794328	500	0.000158866
44.6586	10.9787	26	0.422256
44.6614	2.21768	62	0.0357691
44.6629	3.53878	32	0.110587
44.6667	0.134642	40	0.00336606
44.6688	0.134642	37	0.00363898
44.6706	0.350831	33	0.0106312
44.6718	0.190187	38	0.00500493
44.6733	4.24767	28	0.151703
44.6749	0.100237	26	0.00385529
44.6759	0.0891251	43	0.00207268
44.677	0.0891251	143	0.000623252
44.6776	0.194468	32	0.00607714
44.6851	0.562341	15	0.0374894
44.6864	11.2893	49	0.230395
44.6887	0	1000	0
44.6896	0.0794328	13	0.00611022
44.6936	0.221359	29	0.00763308
44.6948	0.0794328	111	0.000715611
44.6955	0.100237	29	0.00345646
44.6962	1.00475	51	0.0197011
44.6978	0.248369	45	0.00551932
44.6997	0.44167	111	0.00397901
44.7112	0.225471	36	0.00626307
44.7179	0.0794328	500	0.000158866
44.7227	0.248369	23	0.0107987
44.7263	0.200951	24	0.00837295
44.7276	0.0891251	500	0.00017825
44.9576	0.300712	26	0.0115659
44.968	3.61052	40	0.0902631
44.9869	0.0731044	41	0.00178303
44.9911	8.77252	28	0.313304
44.9927	0.248369	46	0.00539933
44.9946	7.0465	26	0.271019
45.0024	0.393639	143	0.00275272
45.0034	0.0707946	44	0.00160897
45.0057	0.200951	36	0.00558197
45.0076	0.157083	35	0.00448807
45.0089	2.90689	33	0.0880875
45.0116	0.278675	50	0.0055735
45.0125	0.157083	44	0.00357006
45.0142	0.18363	34	0.00540088
45.0165	1.87163	24	0.0779845
45.0213	6.67049	18	0.370583
45.0255	0.350831	69	0.00508451
45.0271	4.54538	38	0.119615
45.0308	0.44167	111	0.00397901
45.0319	0.252982	100	0.00252982
45.033	1.90276	48	0.0396408
45.0351	2.50836	46	0.0545296
45.0366	0.759362	65	0.0116825
45.0445	0.278675	38	0.00733355
45.0602	15.5688	12	1.2974
45.0649	0.219479	30	0.00731596
45.1354	0.248369	56	0.00443517
45.2715	0.312679	21	0.0148895
45.3558	0	0	0
45.3637	0.219984	47	0.00468052
45.3794	0.0794328	500	0.000158866
45.3857	1.42939	54	0.0264701
45.3871	0.179098	47	0.00381059
45.3935	0.491352	56	0.00877414
45.4031	0.115863	52	0.00222813
45.4047	0.424767	51	0.00832877
45.4068	0.092033	37	0.00248738
45.4091	0.296633	43	0.00689844
45.4109	0.0794328	125	0.000635463
45.4148	0.350831	38	0.0092324
45.4165	0.0891251	500	0.00017825
45.422	8.24043	40	0.206011
45.4234	0.476597	30	0.0158866
45.4256	0.0794328	500	0.000158866
45.4266	0.278675	22	0.012667
45.4283	0.115863	44	0.00263324
45.4294	0.0707946	13	0.00544574
45.4302	1.65273	34	0.0486097
45.4336	6.3	31	0.203226
45.4349	0.848699	46	0.01845
45.4366	0.44167	74	0.00596852
45.4373	0.350831	36	0.00974531
45.4392	0.0757149	50	0.0015143
45.4404	0.248369	25	0.00993477
45.4419	2.59307	53	0.0489258
45.4433	3.59646	19	0.189287
45.4452	0.326545	40	0.00816363
45.4461	4.47065	28	0.159666
45.4471	0.979636	36	0.0272121
45.449	0.733648	42	0.0174678
45.4532	2.5486	27	0.0943928
45.4554	7.25601	15	0.483734
45.4582	0.200951	31	0.00648229
45.4592	4.25776	31	0.137347
45.4602	0.337405	88	0.00383415
45.4608	0.623876	125	0.00499101
45.4616	0.092033	50	0.00184066
45.4627	0.0796214	28	0.00284362
45.4636	2.98831	42	0.0711503
45.4681	0.357347	10	0.0357347
45.4704	0.0707946	15	0.00471964
45.4729	0	1000	0
45.4764	0.13	51	0.00254902
45.4786	1.51513	46	0.0329375
45.4843	0.0891251	500	0.00017825
45.4884	0	1000	0
45.489	0.284605	39	0.00729756
45.49	5.23695	25	0.209478
45.4965	1.13271	42	0.0269694
45.4978	0.283851	37	0.00767164
45.5257	0.174338	41	0.00425215
45.5705	1.75416	45	0.0389812
45.6436	0.0891251	23	0.003875
45.739	0.0891251	125	0.000713001
45.7413	0.0891251	500	0.00017825
45.7498	4.38789	57	0.0769806
45.751	0.103263	51	0.00202476
45.7521	1.1147	44	0.0253341
45.7545	1.07263	32	0.0335196
45.7588	1.20857	41	0.0294773
45.7605	0.0794328	125	0.000635463
45.7615	0.477729	30	0.0159243
45.7635	0.0707946	14	0.00505676
45.7649	0	1000	0
45.7655	9.5	14	0.678571
45.7667	0.476597	38	0.012542
45.7676	0.278675	62	0.00449476
45.7683	0.318486	94	0.00338815
45.7692	6.49886	35	0.185682
45.77	0.0794328	36	0.00220647
45.7707	0.151071	33	0.00457791
45.7721	2.76288	31	0.0891251
45.7737	0.659526	28	0.0235545
45.776	7.2622	35	0.207492
45.7826	1.30154	49	0.0265621
45.7838	5.97161	11	0.542873
45.7847	1.7825	68	0.0262133
45.7866	3.4924	35	0.099783
45.7878	9.46969	36	0.263047
45.7889	4.55617	32	0.14238
45.7913	0.461257	50	0.00922515
45.792	0.826101	47	0.0175766
45.7949	8.92012	28	0.318576
45.7961	0.301426	100	0.00301426
45.7976	0.0852018	57	0.00149477
45.7995	0.0891251	500	0.00017825
45.8041	0	0	0
45.806	0.0891251	125	0.000713001
46.0619	2.94113	44	0.0668438
46.0715	0.40095	133	0.00301466
46.0731	0.534751	143	0.00373951
46.0743	0	1000	0
46.0756	0	1000	0
46.0784	0.425776	29	0.0146819
46.0816	0.0630957	111	0.00056843
46.0826	0.106845	39	0.00273961
46.0849	0.534751	20	0.0267375
46.0871	0.516128	45	0.0114695
46.0886	0.318486	100	0.00318486
46.0915	0.477729	83	0.00575577
46.0921	18.9844	13	1.46034
46.0937	4.31021	37	0.116492
46.0955	0	0	0
46.0966	0.397164	80	0.00496455
46.0975	0	0	0
46.0982	8.40005	20	0.420003
46.1007	1.01193	37	0.0273494
46.1025	0.357347	18	0.0198526
46.1039	3.65413	31	0.117875
46.1074	0.1	500	0.0002
46.1097	0.239431	32	0.00748223
46.1129	0.0707946	125	0.000566357
46.1146	0.495562	143	0.00346547
46.1182	6.81434	62	0.109909
46.1229	1.66809	38	0.0438971
46.1237	0.278675	21	0.0132702
46.133	0.197287	49	0.00402626
46.2786	1.20637	58	0.0207994
46.3034	0.337405	77	0.00438188
46.503	0.0707946	125	0.000566357
46.5063	0	0	0
46.5152	1.07517	34	0.0316228
46.523	0.300712	48	0.00626484
46.5283	0.252982	47	0.0053826
46.5303	0.246259	32	0.0076956
46.5313	3.76769	36	0.104658
46.5368	0.7	125	0.0056
46.5426	0	1000	0
46.5434	1.00742	47	0.0214346
46.5482	0.100237	19	0.00527566
46.5491	0.657963	50	0.0131593
46.5509	0.0891251	125	0.000713001
46.5519	0.44167	143	0.0030886
46.5587	1.34005	37	0.0362176
46.5616	0.200951	27	0.00744263
46.563	0.278675	15	0.0185783
46.5666	0	6	0
46.5684	0.276308	16	0.0172692
46.5701	7.78442	15	0.518961
46.5716	5.99409	31	0.193358
46.5731	1.41589	28	0.0505676
46.5748	1.63079	28	0.0582425
46.5761	0.0707946	111	0.000637789
46.5781	0.55603	111	0.00500928
46.5794	0.604455	53	0.0114048
46.5805	4.36881	18	0.242711
46.5814	0.100237	56	0.00178995
46.582	0.0630957	100	0.000630957
46.5826	0	29	0
46.5835	0.0707946	111	0.000637789
46.5855	0.730782	47	0.0155486
46.5872	1.27093	87	0.0146083
46.5976	0.0794328	143	0.000555474
46.625	7.8	13	0.6
46.8068	0.393639	133	0.00295969
46.8139	0.0820245	44	0.00186419
46.8318	0.26801	60	0.00446684
46.8428	1.7825	18	0.0990279
46.8437	0.424767	167	0.00254352
46.8446	0.350831	74	0.00474096
46.8452	0.0794328	333	0.000238537
46.8518	0.495562	125	0.0039645
46.8523	0.134323	47	0.00285794
46.8553	8.69626	35	0.248465
46.859	0	1000	0
46.8597	3.35795	20	0.167898
46.8607	0.221359	29	0.00763308
46.8618	7.25601	17	0.426824
46.8633	0.326545	43	0.00759408
46.8651	2.11873	30	0.0706242
46.8676	0.476597	143	0.00333285
46.8686	0.337405	71	0.00475218
46.8704	0.55603	125	0.00444824
46.871	0	0	0
46.8741	0.350831	17	0.0206371
46.8775	0	143	0
46.8803	1.34005	39	0.0343603
46.8816	0.0707946	125	0.000566357
46.8829	0.301426	35	0.00861218
46.8855	0.312679	17	0.0183929
46.887	5.7986	27	0.214763
46.8879	0.160425	42	0.00381965
46.8916	0.350831	46	0.00762676
46.8934	0.337405	143	0.00235947
46.8941	0.0707946	47	0.00150627
46.8969	1.95597	22	0.0889076
46.8977	0.0891251	500	0.00017825
46.8984	0.938036	31	0.0302592
46.8992	2.45417	33	0.0743689
46.9008	0	1000	0
46.9014	0.213184	46	0.00463442
46.903	0.0891251	7	0.0127322
46.9037	2.41273	29	0.0831976
46.9046	3	30	0.1
46.9057	0.13	49	0.00265306
46.9069	0.0794328	500	0.000158866
46.9076	0.159621	30	0.0053207
46.9085	0.476597	125	0.00381278
46.9097	0	1000	0
46.9104	0.103263	46	0.00224484
46.9121	0.6	143	0.0041958
46.9151	0.604615	35	0.0172747
46.9196	0.248369	45	0.00551932
46.9206	0.373439	56	0.00666855
46.9226	0.0630957	44	0.00143399
46.9255	0.44167	111	0.00397901
46.9305	0.0891251	500	0.00017825
46.9558	1.1354	47	0.0241575
46.9771	2.19313	37	0.0592738
47.0486	0.393639	87	0.00452459
47.2076	0.0707946	125	0.000566357
47.234	0	1000	0
47.2346	0	1000	0
47.2357	0.424767	154	0.00275823
47.2411	0.248369	27	0.00919887
47.2432	0	1000	0
47.2438	0.318486	29	0.0109823
47.2488	0.159621	44	0.00362775
47.2554	1.1541	44	0.0262296
47.2603	0	1000	0
47.2609	0	74	0
47.2628	0.112468	22	0.00511219
47.2642	2.27684	42	0.0542105
47.267	0.326545	32	0.0102045
47.2679	0.175832	28	0.00627972
47.2691	0	143	0
47.2697	7.2171	28	0.257753
47.2723	0	1000	0
47.2737	0	1000	0
47.2746	0.0707946	111	0.000637789
47.2754	0.197287	37	0.00533208
47.2765	1.63466	37	0.0441801
47.2788	0.0630957	12	0.00525798
47.2797	2.50737	25	0.100295
47.281	0.337405	29	0.0116346
47.2819	0.219479	72	0.00304832
47.2826	1.45344	39	0.0372678
47.2865	0.112468	100	0.00112468
47.2875	3.52588	43	0.0819972
47.2902	1.69907	27	0.0629285
47.2911	0.300712	26	0.0115659
47.2935	0	1000	0
47.2947	0.357347	15	0.0238231
47.2958	0.15671	39	0.00401822
47.3013	0.36639	43	0.00852069
47.303	0.350831	133	0.00263783
47.3166	0.283851	67	0.00423658
47.3347	0.312679	71	0.00440392
47.3617	0.278675	71	0.003925
47.5605	0.393639	143	0.00275272
47.5616	0.357347	87	0.00410744
47.568	0.197287	59	0.00334384
47.572	0.221885	37	0.00599689
47.5741	0.516223	33	0.0156431
47.5775	0	1000	0
47.5792	3.21612	43	0.0747935
47.5807	0.248369	30	0.00827898
47.5817	0.197755	50	0.00395511
47.5847	0	1000	0
47.5852	6.23876	14	0.445625
47.5861	0.44167	111	0.00397901
47.5875	0.374325	41	0.00912989
47.5888	0.467852	35	0.0133672
47.5913	0.350831	15	0.0233887
47.5943	4.04886	50	0.0809772
47.595	0.0630957	21	0.00300456
47.5959	0.40095	30	0.013365
47.5966	11.4829	33	0.347966
47.6005	0.0820245	38	0.00215854
47.6022	0.197287	23	0.00857769
47.6034	0.378574	143	0.00264737
47.6058	0.312679	69	0.00453157
47.6079	6.91765	16	0.432353
47.61	2.24795	55	0.0408718
47.614	0.169505	41	0.00413426
47.6177	0.221359	63	0.00351364
47.6213	0.852018	36	0.0236672
47.6232	0.357347	87	0.00410744
47.6266	3.10524	18	0.172513
47.6288	6.06051	29	0.208983
47.637	0.225471	37	0.0060938
47.6388	0.221359	28	0.00790569
47.6443	0.534751	125	0.004278
47.8977	0	1000	0
47.9206	0.259384	46	0.00563878
47.9222	0.326545	46	0.00709881
47.9295	0.200951	78	0.00257629
47.9302	0.0891251	500	0.00017825
47.9314	0.0707946	111	0.000637789
47.9322	0.337405	74	0.00455952
47.9351	1.91091	52	0.0367484
47.937	0.231176	69	0.00335038
47.9383	0.0794328	125	0.000635463
47.9389	6.19576	35	0.177022
47.9398	0	1000	0
47.9413	18.2782	31	0.589621
47.9441	0.100237	22	0.00455625
47.9452	12.4539	17	0.732585
47.9475	0.337405	154	0.00219094
47.9481	0.0630957	125	0.000504766
47.9487	3.2085	26	0.123404
47.9495	0.44167	143	0.0030886
47.9523	2.98365	37	0.0806393
47.9557	0	500	0
47.9564	0.231176	44	0.00525401
47.9572	0.495562	51	0.0097169
47.9584	0.12	53	0.00226415
47.9594	0.0891251	12	0.00742709
47.9609	0.357347	47	0.00760312
47.9628	0.338206	33	0.0102487
47.9637	3.1901	48	0.0664603
47.9649	0.877915	23	0.0381702
47.9659	0.201428	39	0.00516482
47.9701	0.506107	91	0.00556162
47.9711	0.0674145	39	0.00172858
47.9738	4.24509	40	0.106127
47.9779	0.6	143	0.0041958
47.9785	0.276308	33	0.00837295
47.9871	0	1000	0
47.9901	13.5656	21	0.64598
47.9915	6.2089	19	0.326784
47.9961	0.0794328	500	0.000158866
47.9972	0.0891251	125	0.000713001
47.9984	0.476597	167	0.00285387
48.2812	0.350831	133	0.00263783
48.2982	0.0891251	14	0.00636608
48.3042	0.246259	60	0.00410432
48.3055	5.168	53	0.0975095
48.3076	0.0794328	143	0.000555474
48.3082	0.1	500	0.0002
48.3092	0	0	0
48.3117	0.411096	46	0.00893687
48.3129	0.95598	53	0.0180374
48.3136	0.100237	87	0.00115215
48.3145	0	500	0
48.3155	0.424767	143	0.0029704
48.3175	3.48897	41	0.0850968
48.3189	0.337405	23	0.0146698
48.3197	10.7254	14	0.7661
48.321	6.40181	20	0.32009
48.3229	2.77601	29	0.0957246
48.3257	13.641	37	0.368675
48.3295	4.25357	43	0.0989202
48.3306	1	105	0.00952381
48.3372	0.278675	67	0.00415933
48.3384	2.90618	40	0.0726546
48.3398	1.10261	58	0.0190106
48.3454	0.195611	56	0.00349305
48.4273	0.411096	38	0.0108183
48.7081	0.278675	25	0.011147
48.7655	0.0891251	87	0.00102443
48.7867	0	167	0
48.8066	0.495562	46	0.0107731
48.8135	0.0891251	111	0.000802929
48.8216	0.0794328	143	0.000555474
48.8238	0.196075	39	0.00502757
48.8253	0	1000	0
48.8268	0.0630957	111	0.00056843
48.8274	0.100237	22	0.00455625
48.8301	0	0	0
48.8315	0.0891251	125	0.000713001
48.8332	0.0794328	125	0.000635463
48.8343	0	16	0
48.8416	0.350831	125	0.00280665
48.8423	0.0707946	12	0.00589955
48.8453	5.53369	43	0.12869
48.8463	5.66357	37	0.153069
48.8471	0.0707946	111	0.000637789
48.8531	3.65867	19	0.192561
48.8579	5.30959	39	0.136143
48.8592	0	0	0
48.8616	0.221359	38	0.00582525
48.8743	0.179098	33	0.0054272
48.8937	1.42262	44	0.0323324
48.8949	0.0674145	48	0.00140447
48.9089	0.658437	41	0.0160594
49.046	0.477258	54	0.00883812
49.0483	0.754612	42	0.0179669
49.0511	0.50357	38	0.0132518
49.0543	0.848699	43	0.0197372
49.0557	0.0794328	125	0.000635463
49.0582	0.0794328	333	0.000238537
49.0629	0.310022	49	0.00632698
49.067	0.515701	34	0.0151677
49.0689	0	36	0
49.0707	0.145862	47	0.00310346
49.075	0.424767	15	0.0283178
49.0771	0.402015	51	0.00788265
49.0779	0.604615	29	0.0208488
49.0796	0.331781	53	0.00626003
49.0814	0.0707946	18	0.00393303
49.0825	0.714895	91	0.00785599
49.0832	0.0630957	9	0.00701064
49.0851	1.85439	24	0.0772664
49.0862	0.41	44	0.00931818
49.0874	0.0794328	125	0.000635463
49.088	0.0338206	44	0.00076865
49.0926	0.253654	25	0.0101462
49.0947	0.357347	38	0.00940387
49.0955	4.95562	38	0.130411
49.0968	0.195611	38	0.00514765
49.0977	0.0794328	125	0.000635463
49.0987	5.7125	22	0.259659
49.1012	0	0	0
49.1018	1.06444	29	0.0367048
49.1031	0	1000	0
49.104	0.449873	26	0.0173028
49.106	0.26801	24	0.0111671
49.1074	0.0794328	28	0.00283689
49.1091	0	1000	0
49.1101	8.19	39	0.21
49.1122	0	0	0
49.114	0.411096	53	0.00775653
49.1148	7.90569	19	0.416089
49.1196	0.134642	37	0.00363898
49.1212	0.0845515	38	0.00222504
49.1227	0.601425	20	0.0300712
49.1236	0.0794328	19	0.00418067
49.1243	0.0567701	44	0.00129023
49.1266	0.248369	31	0.00801192
49.1295	0.419005	39	0.0107437
49.133	1.33688	38	0.035181
49.1342	0.378574	30	0.0126191
49.1403	0	1000	0
49.143	0.252982	33	0.00766613
49.1501	0.55603	15	0.0370687
49.1604	0.495562	69	0.00718206
49.2163	1.75416	50	0.0350831
49.4554	0.350831	70	0.00501187
49.4641	0.378574	154	0.00245828
49.4647	3.8937	26	0.149758
49.4655	1.29538	34	0.0380995
49.4664	0.185439	35	0.00529827
49.4684	0.359646	34	0.0105778
49.4711	0.0891251	500	0.00017825
49.4719	5.3627	12	0.446892
49.4731	3.58296	22	0.162862
49.4747	0.0794328	91	0.000872888
49.476	0.0891251	500	0.00017825
49.4773	10.0757	34	0.296345
49.4805	0.221359	29	0.00763308
49.4817	6.37267	54	0.118012
49.4846	0.0952256	57	0.00167062
49.4864	0.0755355	45	0.00167857
49.4883	2.6193	44	0.0595296
49.4923	0.358296	38	0.00942885
49.4972	0.55603	125	0.00444824
49.5015	0.0707946	80	0.000884932
49.5488	0.219479	33	0.00665087
49.8101	0.190187	35	0.00543392
49.8742	5.61488	16	0.35093
49.8834	0.0707946	12	0.00589955
49.8925	0.424767	154	0.00275823
49.8947	0.0891251	500	0.00017825
49.8971	0.0891251	57	0.0015636
49.8979	0	1000	0
49.9018	0.623876	83	0.00751657
49.9077	0.350831	133	0.00263783
49.9097	0.23	56	0.00410714
49.9114	0.7	125	0.0056
49.9128	0.0794328	500	0.000158866
49.9134	0.55603	29	0.0191734
49.9157	0.278675	25	0.011147
49.9181	0	16	0
49.9226	0.324884	40	0.00812209
49.924	0.0707946	333	0.000212596
49.9258	0.0630957	100	0.000630957
49.9265	1.52193	59	0.0257954
49.9339	0.0796214	33	0.00241277
49.936	0	1000	0
49.9369	0.312679	51	0.00613095
49.9426	0.419005	43	0.0097443
49.9447	0.0636971	58	0.00109823
49.9459	1.91599	33	0.0580604
49.9476	1.2834	33	0.038891
49.9513	0.278675	16	0.0174172
49.9522	0.145862	36	0.00405173
49.9539	0.179098	46	0.00389343
49.9557	0.6	143	0.0041958
49.9563	0.657963	35	0.018799
49.958	1.89287	40	0.0473218
49.9587	0.0794328	26	0.00305511
49.9643	2.99278	55	0.0544142
49.9667	0.447744	40	0.0111936
49.9687	0.278675	103	0.00270558
49.978	0	16	0
49.9823	0.169505	55	0.0030819
49.9958	0	1000	0
50.0115	0.378574	48	0.00788697
50.0148	0.424767	154	0.00275823
50.0511	0.715025	42	0.0170244
50.1469	0.225471	29	0.00777485
50.1559	0.0946436	40	0.00236609
50.1702	0.495562	143	0.00346547
50.1754	0.195611	56	0.00349305
50.1798	0.112468	15	0.00749788
50.1807	0.40095	28	0.0143196
50.182	0.212888	41	0.00519239
50.1845	0.123422	36	0.00342839
50.1874	0.96	36	0.0266667
50.1894	2.90618	56	0.0518961
50.1911	0.0953194	51	0.00186901
50.1926	0	1000	0
50.1934	0.55603	125	0.00444824
50.1948	0.379473	31	0.0122411
50.1976	0.987171	36	0.0274214
50.1994	0	1000	0
50.2003	0.0891251	10	0.00891251
50.2031	1.45344	45	0.0322987
50.2045	0.0707946	91	0.000777962
50.2056	0.424767	154	0.00275823
50.2065	0	1000	0
50.2071	2.78015	50	0.055603
50.209	0.55603	65	0.0085543
50.2096	0.376783	34	0.0110819
50.2115	0	500	0
50.2128	1.50356	50	0.0300712
50.2161	0.527349	54	0.00976572
50.2219	0.200951	44	0.00456707
50.2248	0.357347	133	0.00268682
50.2338	0.393639	143	0.00275272
50.2497	1.30928	46	0.0284627
50.2535	0.0794328	111	0.000715611
50.619	1.92899	59	0.0326947
50.6456	2.11873	56	0.0378344
50.6536	0.126191	27	0.00467376
50.6601	0.197287	80	0.00246609
50.6707	0.159621	40	0.00399052
50.6716	3.98447	18	0.221359
50.6737	0.378574	143	0.00264737
50.6758	0.0899746	54	0.0016662
50.688	0.44167	143	0.0030886
50.6901	1.20923	41	0.0294934
50.694	0.318486	19	0.0167624
50.6956	2.3	83	0.0277108
50.6967	0.393639	58	0.00678688
50.6997	0.0563677	34	0.00165787
50.7027	0.350831	71	0.00494128
50.7056	0.393639	133	0.00295969
50.7062	0.00997631	34	0.000293421
50.7112	0.727324	28	0.0259759
50.7135	2.16436	44	0.04919
50.7146	1.42939	43	0.0332416
50.7154	1.6	118	0.0135593
50.7186	0.248369	47	0.00528445
50.7205	0	500	0
50.7221	0.0630957	63	0.00100152
50.7231	11.7989	10	1.17989
50.724	0.0562341	23	0.00244496
50.7251	0.225471	42	0.00536835
50.7263	0	0	0
50.7277	0.44167	53	0.0083334
50.7283	1.11411	38	0.0293188
50.7307	1.06845	52	0.0205471
50.7315	13.1858	11	1.19871
50.7346	10.2025	37	0.275744
50.7361	0.45214	28	0.0161478
50.738	0	0	0
50.7387	0.221359	44	0.0050309
50.7412	0.424767	125	0.00339814
50.743	5.63973	41	0.137554
50.746	4.17688	14	0.298349
50.7472	0.350831	13	0.026987
50.7501	0.197287	33	0.00597839
50.7518	5.00427	15	0.333618
50.7649	0.278675	19	0.0146671
50.7719	0.0794328	500	0.000158866
50.8346	0.424767	154	0.00275823
50.8539	0.231176	64	0.00361213
50.8624	0.0891251	40	0.00222813
50.8727	0.350831	87	0.00403254
50.8775	0	1000	0
50.8785	3.84148	43	0.0893367
50.8882	0	0	0
50.8891	1.87163	43	0.0435262
50.8915	0.0891251	100	0.000891251
50.8925	0.248959	40	0.00622398
50.8964	0	500	0
50.8971	0.0707946	27	0.00262202
50.898	0.338206	37	0.0091407
50.9002	0.190187	45	0.00422638
50.9015	0.92033	19	0.0484384
50.9024	0.112468	54	0.00208275
50.9049	0	0	0
50.9055	7.23627	40	0.180907
50.9075	0.278675	71	0.003925
50.9103	0.253654	35	0.00724727
50.9113	4.65033	21	0.221444
50.9134	6.40953	24	0.267064
50.9144	0.534751	16	0.0334219
50.916	0.12	39	0.00307692
50.9205	0	1000	0
50.9211	0	0	0
50.9228	0.278675	48	0.00580573
50.9234	0.793123	34	0.0233271
50.9253	1.76986	34	0.0520548
50.9269	0.0794328	71	0.00111877
50.9277	3.54315	38	0.0932409
50.9288	12.1788	25	0.487154
50.93	0.850714	45	0.0189048
50.932	2.42489	29	0.0836168
50.9343	0.10695	56	0.00190982
50.9363	7.37028	49	0.150414
50.9374	0.312679	22	0.0142127
50.9411	1.35321	45	0.0300712
50.9429	0.476597	125	0.00381278
50.9596	0	1000	0
50.9978	0.40095	27	0.01485
51.0251	0.283851	44	0.00645115
51.1173	0.221359	42	0.00527046
51.204	0.221885	41	0.00541183
51.2518	0.534751	143	0.00373951
51.3392	4.5492	26	0.174969
51.3786	8.36983	43	0.194647
51.4209	0.0707946	125	0.000566357
51.4244	0	1000	0
51.425	0	46	0
51.4275	0.424767	154	0.00275823
51.4294	0.283851	51	0.0055657
51.4385	0.0707946	143	0.000495067
51.4405	0.092033	47	0.00195815
51.4483	0.0620044	33	0.00187892
51.4522	0.225471	36	0.00626307
51.453	1.66809	33	0.0505482
51.4592	0.0425357	40	0.00106339
51.463	12.744	37	0.344432
51.466	1.12468	40	0.0281171
51.4671	0.424767	167	0.00254352
51.4696	0.189737	45	0.00421637
51.4723	0.283851	42	0.00675835
51.473	0.535493	39	0.0137306
51.4748	0.179098	40	0.00447744
51.4761	4.04487	41	0.0986554
51.4808	2.77139	34	0.0815113
51.4824	0.246259	56	0.00439749
51.4834	1.48669	26	0.0571802
51.4842	0.112468	31	0.00362801
51.4858	0.637151	91	0.00700166
51.4872	1.02896	28	0.0367485
51.4886	0.378574	154	0.00245828
51.4916	0.709627	32	0.0221758
51.4928	0.393639	75	0.00524852
51.494	0.119149	40	0.00297873
51.4956	14.2939	25	0.571755
51.4974	0.393639	40	0.00984097
51.4998	0.378574	39	0.00970704
51.501	0.160045	26	0.00615558
51.5027	0.593266	40	0.0148316
51.5047	0.201963	60	0.00336606
51.5067	1.23715	58	0.0213302
51.5074	0.504766	42	0.0120182
51.5081	1.95463	17	0.114978
51.511	0	0	0
51.5127	2.19463	49	0.0447884
51.5134	0.0224404	34	0.000660011
51.5184	0.0794328	125	0.000635463
51.5214	0.474342	37	0.01282
51.5226	0.357347	41	0.00871578
51.5273	6.86263	15	0.457509
51.5286	0.40095	51	0.00786176
51.531	0.603183	30	0.0201061
51.5405	0.185573	38	0.00488349
51.5433	0.424767	125	0.00339814
51.5571	0.0794328	111	0.000715611
51.5774	0.252982	34	0.00744065
51.5894	0.283851	33	0.00860154
51.5906	0.337405	143	0.00235947
51.5934	6.15913	32	0.192473
51.5945	0	0	0
51.5976	0	1000	0
51.5983	2.32901	39	0.0597183
51.5994	0	0	0
51.6009	0.283851	45	0.00630779
51.6023	0.179098	29	0.00617578
51.6043	2.02443	51	0.0396947
51.6065	1.97944	39	0.0507549
51.6092	0	1000	0
51.6098	2.93901	105	0.0279906
51.6104	1.22637	37	0.033145
51.619	3.15479	41	0.076946
51.6207	0.278675	71	0.003925
51.6255	1.07099	42	0.0254997
51.6396	0.534751	143	0.00373951
51.7773	0.12	61	0.00196721
52.1426	0	143	0
52.1457	0.103263	39	0.00264776
52.1841	0.312679	51	0.00613095
52.1958	0.53602	35	0.0153149
52.1967	0	1000	0
52.2072	0.1	500	0.0002
52.2384	14.9639	19	0.787574
52.2424	0.566357	41	0.0138136
52.2449	0.291034	49	0.00593946
52.2614	0	500	0
52.2653	0.422757	40	0.0105689
52.2688	0.283851	19	0.0149395
52.2712	0	1000	0
52.273	0.175832	30	0.00586107
52.2781	0	1000	0
52.2825	0.0794328	500	0.000158866
52.2861	0.0891251	500	0.00017825
52.288	7.19797	50	0.143959
52.29	0.424767	23	0.0184682
52.2931	0.40095	91	0.00440604
52.2951	0.326545	31	0.0105337
52.2959	0.401902	32	0.0125594
52.2977	0.0893367	28	0.0031906
52.3002	7.48656	42	0.178251
52.302	8.2256	38	0.216463
52.3046	11.5395	14	0.824251
52.3058	0.315479	25	0.0126191
52.3066	9.24227	39	0.236981
52.3092	0.0267375	38	0.000703619
52.3133	0.489818	47	0.0104217
52.3153	0.0623876	32	0.00194961
52.3176	0.0796214	41	0.00194199
52.3187	3.20148	38	0.0842496
52.3199	13.2501	14	0.946436
52.3207	9.97252	35	0.284929
52.3235	0.8	13	0.0615385
52.3248	0.0630957	87	0.000725238
52.3266	0.251189	32	0.00784965
52.328	8.13935	22	0.36997
52.3299	9.69366	33	0.293747
52.3315	0.126191	38	0.00332083
52.3324	0.55603	125	0.00444824
52.3344	1.1373	38	0.0299289
52.3365	1.29032	47	0.0274536
52.3386	0	1000	0
52.3396	0	1000	0
52.343	0.476597	125	0.00381278
52.3455	13.3	15	0.886667
52.3467	0	1000	0
52.3662	0.0731044	53	0.00137933
52.3699	0.0891251	87	0.00102443
52.3705	1.42939	35	0.0408396
52.4047	4.60599	39	0.118102
52.4063	0	0	0
52.4551	4.16133	51	0.0815946
52.458	0.0891251	500	0.00017825
53.0067	0.350831	46	0.00762676
53.0095	0	1000	0
53.0236	0.397164	143	0.00277737
53.0303	0.44167	100	0.0044167
53.0357	0.291034	42	0.00692937
53.0374	0	143	0
53.0451	0.0794328	20	0.00397164
53.0465	6.68438	26	0.257092
53.0486	21.3009	7	3.04299
53.0538	0.0891251	143	0.000623252
53.0553	12.7887	18	0.710482
53.0562	0.0794328	125	0.000635463
53.0587	0.246259	21	0.0117266
53.0607	3.03218	40	0.0758046
53.0692	2.36117	42	0.0562184
53.0708	1.18818	41	0.02898
53.0753	40.8131	37	1.10306
53.089	1.4512	23	0.0630957
53.0898	4.10974	19	0.216302
53.0913	0.34	38	0.00894737
53.0927	0.437918	37	0.0118356
53.0955	0.41	46	0.00891304
53.0977	0.393639	133	0.00295969
53.0985	11.3593	20	0.567965
53.0994	8.99091	20	0.449546
53.1018	0.671616	32	0.020988
53.1055	2.1369	20	0.106845
53.1091	0.44167	45	0.00981489
53.1111	1.02737	47	0.021859
53.1151	0.948683	45	0.0210819
53.1167	2.87399	39	0.073692
53.1177	0.231176	39	0.0059276
53.1205	0.248369	69	0.00359956
53.1218	0.278675	38	0.00733355
53.1259	0.0794328	17	0.00467252
53.1596	0	1000	0
53.3428	0.787278	23	0.0342295
53.3497	0.796214	44	0.0180958
53.4552	0.197287	44	0.00448379
53.4707	0.476597	125	0.00381278
53.4805	0	0	0
53.4875	0	1000	0
53.4887	0.44167	28	0.0157739
53.4899	0.26801	71	0.00377479
53.4931	0.26801	35	0.00765743
53.4944	3.16143	32	0.0987946
53.4981	0.938036	30	0.0312679
53.4993	4.5376	38	0.11941
53.5007	0	0	0
53.5013	0	0	0
53.5021	18.6	11	1.69091
53.5031	10.2458	28	0.365921
53.5046	1.25297	37	0.033864
53.5059	1.66762	53	0.0314646
53.5071	2.76308	36	0.0767521
53.5084	0.0707946	16	0.00442466
53.5091	6.55565	32	0.204864
53.5125	0.339195	46	0.0073738
53.5138	5.63973	20	0.281987
53.5149	0.169907	46	0.00369363
53.5192	0.177828	40	0.0044457
53.5207	0.0794328	20	0.00397164
53.5217	0.155379	40	0.00388448
53.5288	1.58866	45	0.0353035
53.5302	0	1000	0
53.5318	0.103263	42	0.00245864
53.5337	0.252982	59	0.00428783
53.542	0.276308	51	0.00541779
53.5459	0.08019	63	0.00127286
53.5476	0.213394	38	0.00561562
53.5496	0	1000	0
53.5526	0	1000	0
53.5733	1.63244	45	0.0362764
53.603	0.424767	125	0.00339814
53.7339	0.0630957	100	0.000630957
53.942	0.350831	133	0.00263783
54.0109	0	1000	0
54.0221	0.378574	77	0.00491655
54.0466	0.44167	143	0.0030886
54.0474	0.174338	49	0.00355792
54.056	0.534751	143	0.00373951
54.0603	0.53222	40	0.0133055
54.0795	0	1000	0
54.0813	0.449873	100	0.00449873
54.0909	0.7	143	0.0048951
54.0982	0.197287	40	0.00493217
54.1128	0.476597	143	0.00333285
54.1137	0.0630957	30	0.00210319
54.1194	0.10695	44	0.00243068
54.1214	1.11206	34	0.0327076
54.128	0.357347	36	0.0099263
54.1354	0.0794328	87	0.000913021
54.1377	12.6558	13	0.97352
54.1385	1.38811	30	0.0462702
54.1413	0.036726	39	0.000941692
54.1441	12.62	23	0.548696
54.1461	0.347851	36	0.00966252
54.1506	0.0891251	500	0.00017825
54.1528	2.91638	32	0.0911368
54.1555	2.38629	40	0.0596573
54.1564	2.29124	36	0.0636457
54.1587	0.337405	34	0.00992367
54.1593	0.0891251	500	0.00017825
54.1601	13.7875	28	0.492412
54.1617	10.5712	29	0.364525
54.1643	4.02805	33	0.122062
54.1662	9.88973	34	0.290875
54.1679	0.0251189	24	0.00104662
54.1696	1.91545	41	0.0467183
54.1716	18.6364	45	0.414142
54.1737	0.601425	37	0.0162547
54.1746	0.1	500	0.0002
54.1751	0.141254	30	0.00470846
54.1778	0.495562	24	0.0206484
54.1786	0.787278	53	0.0148543
54.1793	15.3212	17	0.90125
54.1805	3.29658	31	0.106341
54.1825	13.012	29	0.448691
54.1884	0	1000	0
54.19	4.33232	46	0.0941809
54.1929	0.0674145	43	0.00156778
54.1956	10.0097	28	0.357488
54.2022	0.53602	103	0.00520408
54.2054	0.169505	52	0.0032597
54.2082	2.45676	15	0.163784
54.2094	0	1000	0
54.2112	0	1000	0
54.2156	0.221359	57	0.0038835
54.2309	0	1000	0
54.2352	0	1000	0
54.2491	4.36881	21	0.208038
54.2813	0.174338	37	0.00471184
54.2829	0.0707946	13	0.00544574
54.8626	0.0794328	12	0.0066194
54.8905	1.05249	28	0.037589
54.9177	0.353973	12	0.0294977
54.9206	6.24472	31	0.201442
54.9226	0	1000	0
54.9231	2.1369	33	0.0647545
54.9244	0.92033	49	0.0187822
54.9253	6.11448	39	0.156782
54.927	0	1000	0
54.9279	0.424767	143	0.0029704
54.9286	0.378574	143	0.00264737
54.9293	10.4304	28	0.372515
54.9309	6.7109	39	0.172074
54.9344	2.83696	32	0.088655
54.9364	0.0707946	125	0.000566357
54.937	0.219479	37	0.00593186
54.938	2.76944	40	0.069236
54.9388	22.2113	19	1.16902
54.9401	7.03	29	0.242414
54.9439	9.2971	21	0.442719
54.9452	0.390295	30	0.0130098
54.946	10.39	39	0.26641
54.9488	0.901883	32	0.0281838
54.9506	3.09696	31	0.0999018
54.953	0.248369	27	0.00919887
54.9547	0.310022	24	0.0129176
54.9558	23.1047	21	1.10023
54.9578	0.221885	39	0.00568936
54.9604	2.76288	13	0.212529
54.9618	0.480135	47	0.0102156
54.9636	0	1000	0
54.9643	0	1000	0
54.9679	1.81285	44	0.0412012
54.9699	0.300712	74	0.00406368
54.9737	0.0707946	111	0.000637789
54.9775	0.378574	154	0.00245828
54.9784	0.225471	36	0.00626307
54.9871	0.219479	48	0.00457248
54.9996	0.248369	63	0.00394237
55.0116	0.112468	100	0.00112468
55.2816	0.212888	27	0.00788474
55.3185	0.534751	125	0.004278
55.3435	0.635463	100	0.00635463
55.3631	0.378574	143	0.00264737
55.3703	2.34177	57	0.0410837
55.3712	0.0630957	87	0.000725238
55.3718	6.30072	41	0.153676
55.3744	0.250594	70	0.00357991
55.3762	0.0794328	13	0.00611022
55.3768	8.55601	21	0.407429
55.3837	0.350831	74	0.00474096
55.3874	0.2139	47	0.00455107
55.3896	0.477729	27	0.0176937
55.3906	9.77024	16	0.61064
55.3938	0.495562	23	0.0215462
55.3955	0.0707946	111	0.000637789
55.3961	7.42291	29	0.255962
55.3994	0.424767	125	0.00339814
55.4002	0.283851	21	0.0135167
55.4024	4.96739	46	0.107987
55.4034	0	28	0
55.4046	12.1287	28	0.433169
55.4058	0.0794328	333	0.000238537
55.4066	0	1000	0
55.4071	0	1000	0
55.4077	1.13572	41	0.0277006
55.4102	7.82387	25	0.312955
55.4125	0.278675	45	0.00619278
55.4145	0.115863	52	0.00222813
55.4164	0.0891251	59	0.00151059
55.4211	0	500	0
55.4252	0.0794328	143	0.000555474
55.4379	0.0899746	38	0.00236775
55.4407	0	1000	0
55.567	0.300712	74	0.00406368
55.6529	0.248369	33	0.00752634
55.7654	0.6	143	0.0041958
55.7673	0.0707946	125	0.000566357
55.7726	0.0707946	125	0.000566357
55.7787	0.534751	143	0.00373951
55.7838	0.0794328	125	0.000635463
55.7849	0.0891251	125	0.000713001
55.7886	0.226006	45	0.00502236
55.7896	0.126191	51	0.00247434
55.7903	1.10523	57	0.01939
55.7911	0.92033	36	0.0255647
55.7928	3.2	30	0.106667
55.7936	0.350831	18	0.0194906
55.7962	0.378574	29	0.0130543
55.7973	0.0562341	87	0.000646369
55.8023	5.34751	18	0.297084
55.8037	0	1000	0
55.8103	0.0630957	38	0.00166041
55.8131	0.0794328	143	0.000555474
[truncated: 44,778 more rows]

## Sheet: crack proportion
Time periods	Tensile	Shear
1	75	25
2	83.2413	16.7587
3	79.5415	20.4585
4	68.9677	31.0323
5	74.9816	25.0184
6	71.6359	28.3641
7	67.6385	32.3615
8	67.4242	32.5758
9	66.9565	33.0435
10	67.6171	32.3829
11	69.1332	30.8668
12	72.4551	27.5449
13	75.9091	24.0909
14	77.3063	22.6937
15	83.6283	16.3717
16	85.2368	14.7632
17	90.4122	9.58779
18	77.7021	22.2979
19	73.9837	26.0163
20	61.9055	38.0945
21	61	39

## Sheet: lgN-b
Time periods	lgN/b
1	1.01
2	1.78
3	2.11
4	2.09
5	1.9
6	1.91
7	1.77
8	1.85
9	1.62
10	1.58
11	1.49
12	1.82
13	1.33
14	1.33
15	1.58
16	1.49
17	2.33
18	3.28
19	2.91
20	3.24
21	2.73
