# Supplementary material for: The instability mechanisms and precursor information of different type rocks based on acoustic emission
Source: PLoS One. 2025 May 27;20(5):e0322126. doi: 10.1371/journal.pone.0322126 (PMC12111691; doi:10.1371/journal.pone.0322126)
Supplement: S1 Dataset — (ZIP) [file pone.0322126.s001.zip › S1 Dataset. Minimal data set/Siltstone.xlsx]

## Sheet: RA-AF
Time	RA	AF	RA/AF
0.256018	1.60761	37	0.0434488
0.401406	1.79949	36	0.0499859
1.12825	1.48669	21	0.0707946
1.15614	1.56118	45	0.0346929
1.8838	0.846688	39	0.02171
2.62776	0.584835	35	0.0167096
2.63353	0.15563	35	0.00444658
2.65434	0.365413	36	0.0101504
3.61326	1.50713	40	0.0376783
3.75648	1.4512	52	0.0279077
3.82892	0.434556	32	0.0135799
4.82782	0.145473	37	0.00393172
4.83134	0.901883	37	0.0243752
5.38709	1.95597	29	0.0674472
5.55	7.08352	30	0.236117
5.91485	0.565015	29	0.0194833
5.94088	4.81403	42	0.11462
5.94255	3.26158	39	0.0836302
5.94903	2.19463	52	0.0422045
5.94976	2.05304	63	0.032588
5.95841	3.01845	50	0.0603689
6.76837	2.69019	55	0.0489126
6.77643	0.179098	34	0.00526758
6.78496	0.906426	37	0.024498
6.78785	0.0794328	500	0.000158866
7.20871	0.0794328	133	0.000597239
7.21182	9.69303	30	0.323101
7.62178	3.38206	39	0.0867195
8.15324	0	1000	0
8.41601	0.422741	37	0.0114254
8.91017	2.57453	46	0.055968
9.21928	1.31593	40	0.0328982
9.64998	0.38	42	0.00904762
9.68003	3.70747	27	0.137314
9.68583	2.34883	57	0.0412076
9.68986	0.55603	125	0.00444824
9.99276	4.68354	42	0.111513
10.0096	0.0794328	49	0.00162108
10.2107	1.26191	68	0.0185576
10.4373	0.0794328	333	0.000238537
10.7823	2.24522	47	0.0477706
10.8396	3.04385	31	0.0981888
10.868	2.36183	44	0.053678
11.0951	0.22607	33	0.0068506
11.9467	1.27093	35	0.0363121
11.9555	4.99101	34	0.146794
11.9578	0.0794328	500	0.000158866
11.9669	1.91196	45	0.042488
13.4357	0.1	20	0.005
13.4495	0	1000	0
13.8199	0	500	0
13.8299	1.03263	33	0.0312917
13.8407	0.760963	36	0.0211379
13.8761	0	0	0
14.9816	0.1	49	0.00204082
15.0207	0.530004	34	0.0155884
15.3658	2.14469	34	0.063079
15.7366	0	500	0
15.7501	1.43278	33	0.0434176
15.7984	0.357347	45	0.00794104
15.7992	0.635463	30	0.0211821
16.0746	0.0580689	39	0.00148895
16.0772	1.25368	30	0.0417895
16.0787	0.0891251	333	0.000267643
16.1175	1.00475	46	0.0218425
16.3191	1.50356	41	0.0366722
16.5864	0.87916	31	0.02836
16.6149	0.714895	83	0.0086132
17.3053	4.8	41	0.117073
17.8253	4.44824	19	0.234118
17.8357	1.70358	60	0.0283931
18.0573	1.74207	27	0.064521
18.1015	0.495562	125	0.0039645
18.145	1.55368	47	0.033057
18.1579	2.13493	37	0.0577008
18.2057	0.228289	31	0.00736416
18.2093	4.99101	34	0.146794
18.4902	0.695701	42	0.0165643
18.5534	0.948683	34	0.0279024
18.869	0	0	0
18.9093	0	0	0
18.9142	1.7474	38	0.0459841
19.0275	0.919016	40	0.0229754
19.2795	2.70885	35	0.0773958
19.3119	1.02737	24	0.0428072
19.8575	0.0630957	250	0.000252383
20.0451	8.54041	31	0.275497
20.0477	0	23	0
20.0484	29.8569	12	2.48808
20.0494	0.759362	13	0.0584125
20.371	2.75653	63	0.0437544
20.3945	1.06592	39	0.0273312
20.5665	0.62	37	0.0167568
20.6783	0	23	0
20.8554	0.1	500	0.0002
20.8611	0.990603	36	0.0275168
20.864	0.0891251	333	0.000267643
20.8647	6.81434	24	0.283931
20.8726	0	1000	0
21.0794	0.40095	51	0.00786176
21.1635	0.0891251	500	0.00017825
21.7168	0.141589	74	0.00191337
21.9227	3.84148	44	0.0873063
21.9547	3.38675	51	0.0664069
21.9607	0	1000	0
22.0242	1.82978	43	0.0425529
22.5372	1.80427	39	0.0462634
22.7781	0.0707946	111	0.000637789
22.853	1.29339	48	0.0269455
22.8542	0.409975	40	0.0102494
23.1345	0.1	500	0.0002
23.6182	0	18	0
23.6641	0.946436	71	0.0133301
23.6802	0	67	0
23.6852	0.567862	39	0.0145606
24.2529	0.957996	40	0.0239499
24.3687	0.112468	26	0.0043257
24.4095	3.54315	41	0.0864184
24.6181	2.22412	37	0.0601113
24.6311	0.0891251	500	0.00017825
24.6436	0.0891251	500	0.00017825
24.6471	1.62828	80	0.0203534
24.6551	0.1	39	0.0025641
25.0232	0.425776	44	0.00967673
25.6392	0.0794328	42	0.00189126
25.6481	5.3	19	0.278947
25.6594	2.08066	47	0.0442694
25.6776	1.74752	42	0.0416077
25.7384	3.95938	40	0.0989845
25.7535	0.495562	24	0.0206484
25.8031	1.13303	40	0.0283258
26.4587	0.492519	33	0.0149248
26.4733	0.684744	40	0.0171186
26.4765	1.43659	25	0.0574636
26.4786	0.1	56	0.00178571
26.4812	0.982704	58	0.0169432
26.4921	1.02737	46	0.0223342
26.5108	6.49886	15	0.433257
26.5376	1.5143	38	0.0398499
26.9329	3.25772	40	0.0814429
27.3291	0.751781	57	0.0131891
27.3312	2.00105	38	0.0526593
27.3356	0.191145	44	0.00434421
27.342	3.78202	28	0.135072
27.6375	0.391221	38	0.0102953
27.6391	0.566357	65	0.00871318
28.4044	50.3504	21	2.39764
28.4061	2.40638	36	0.0668438
28.4212	1.88832	32	0.0590099
28.4247	1.79098	43	0.0416506
28.4302	0.630957	34	0.0185576
28.4314	0.0794328	49	0.00162108
28.4327	1.02737	41	0.0250579
28.4334	0.200475	35	0.00572785
28.8718	0.495562	29	0.0170883
28.8794	0.0891251	42	0.00212203
28.8854	1.04528	39	0.026802
28.8869	0	1000	0
28.902	0.74	38	0.0194737
29.2238	1.08011	32	0.0337535
29.2588	0.373439	39	0.00957535
29.2683	1.93415	40	0.0483538
29.2721	0.693529	33	0.021016
29.3875	1.23329	41	0.0300802
29.787	0.112468	36	0.00312412
29.9153	0.538721	41	0.0131395
30.6919	1.76986	58	0.0305149
30.7203	2.7	36	0.075
30.721	38.9985	25	1.55994
30.7273	4.74324	27	0.175675
30.7292	0.40095	91	0.00440604
30.7528	0.0891251	40	0.00222813
31.1522	4.77951	40	0.119488
31.1566	0.0794328	333	0.000238537
31.1701	7.00669	36	0.19463
31.172	0.0891251	18	0.00495139
31.1727	5.55242	14	0.396602
31.1773	3.05724	59	0.0518177
31.178	2.58463	27	0.095727
31.1812	6.08833	21	0.289921
31.281	1.43319	53	0.0270412
31.3382	0.0891251	333	0.000267643
31.421	0.731044	26	0.0281171
31.5987	0.989289	41	0.024129
31.8552	0	0	0
32.1542	1.3914	42	0.0331286
32.1768	0.0891251	333	0.000267643
32.231	0.294495	31	0.00949984
32.3231	11.1057	26	0.427141
32.3416	0.55603	87	0.00639115
32.3435	1.5143	54	0.0280425
32.3461	0.0891251	500	0.00017825
32.3503	0.891251	38	0.023454
32.365	1.75583	41	0.0428251
32.8056	1.45689	42	0.034688
32.807	0	1000	0
32.8229	4.48123	27	0.165971
33.5847	0	1000	0
33.6188	3.03664	54	0.0562341
33.6225	2.02443	58	0.0349039
33.6719	1.20605	57	0.0211587
33.7949	0.350831	47	0.00746449
33.8195	0.167205	33	0.00506682
33.8211	1.07263	25	0.0429051
33.9459	0	0	0
34.0084	1.75155	40	0.0437887
34.0535	2.53654	42	0.0603939
34.3887	1.5	77	0.0194805
34.5215	0	1000	0
34.646	1.5143	32	0.0473218
34.6816	0	0	0
35.2103	2.05304	59	0.0347973
35.2553	0.8019	42	0.0190928
35.3054	1.82978	43	0.0425529
35.3122	0.637151	26	0.0245058
35.3877	0	125	0
35.494	0.300712	48	0.00626484
35.7139	0.0891251	34	0.00262133
36.1173	1.15451	61	0.0189264
36.1199	2.82656	41	0.0689405
36.1289	0.1	333	0.0003003
36.1331	0.706269	42	0.0168159
36.1356	1.24775	45	0.0277278
36.1381	0	0	0
36.141	1.63079	17	0.0959288
36.1436	0.0794328	143	0.000555474
36.1489	1.35764	41	0.0331132
36.1508	7.21913	16	0.451196
36.1558	2.22813	37	0.0602197
36.1624	1.64049	53	0.0309526
36.1632	2.05304	31	0.0662272
36.1648	9.6908	28	0.3461
36.1658	0.1	500	0.0002
36.167	0.816071	52	0.0156937
36.1684	0.55735	39	0.014291
36.9536	2.45676	16	0.153547
37.0484	2.10997	28	0.075356
37.133	0	1000	0
37.6119	0.0891251	500	0.00017825
37.6125	2.139	38	0.0562895
37.6148	1.56904	41	0.0382694
37.6249	0.09	36	0.0025
37.6563	0	143	0
37.6809	2.852	34	0.0838824
37.6841	2.90344	57	0.0509376
37.7137	0.126191	36	0.00350532
37.7344	5.08013	51	0.0996104
37.7512	0.0630957	69	0.000914431
37.761	5.40143	37	0.145985
37.7699	8.9	11	0.809091
37.7731	0.1	125	0.0008
38.1675	35.9636	19	1.89282
38.1706	4.18888	20	0.209444
38.1716	0.17825	333	0.000535286
38.1777	0.141589	8	0.0176986
38.1795	1.95463	26	0.0751781
38.1804	1.15725	38	0.030454
38.2104	0.0794328	500	0.000158866
38.4706	2.70565	45	0.0601255
38.4729	3.89221	59	0.0659696
38.6427	5.7	28	0.203571
38.6513	1.68092	39	0.0431005
38.6687	0.873761	41	0.0213112
39.2822	0.231176	40	0.00577941
39.2922	3.4	40	0.085
39.3174	2.14469	30	0.0714895
39.3259	0.694053	45	0.0154234
39.3706	0.0891251	500	0.00017825
39.3985	1.20571	52	0.0231866
39.527	0	43	0
39.5797	0.088914	40	0.00222285
39.5845	3.08212	31	0.0994231
39.6277	0.663893	42	0.015807
39.7094	1.63273	39	0.0418648
39.7252	0	0	0
39.7566	1.8314	45	0.0406978
40.0717	0	26	0
40.0926	2.60617	41	0.0635652
40.5964	2.96403	45	0.0658672
40.6154	0	1000	0
40.6209	1.51789	38	0.0399446
40.6606	0.969373	37	0.0261993
40.8951	3.34407	42	0.0796208
40.9095	2.05304	64	0.0320788
41.255	1.15273	48	0.0240152
41.2573	1.27093	19	0.0668908
41.2604	0	1000	0
41.2611	3.38675	25	0.13547
41.2629	0.651543	28	0.0232694
41.2639	2.38298	23	0.103608
41.2655	3.565	24	0.148542
41.2664	2.54185	39	0.0651757
41.2743	3.5288	39	0.0904821
41.6399	1.4	45	0.0311111
41.6562	7.48441	25	0.299377
42.0128	0	125	0
42.0166	17.7135	18	0.984084
42.0188	1.9165	38	0.0504342
42.031	5.63973	40	0.140993
42.0317	2.99278	46	0.0650604
42.0383	0.141589	44	0.00321794
42.0406	1.37886	39	0.0353553
42.0419	5.7	18	0.316667
42.3576	0.44167	69	0.00640102
42.3663	0.141589	91	0.00155592
42.3707	2.40638	53	0.0454033
42.3874	1.30309	38	0.0342918
42.4018	7.31911	23	0.318222
42.4032	0.0891251	333	0.000267643
42.4338	1.58114	41	0.0385644
42.6477	0.1	23	0.00434783
42.8182	0.100237	74	0.00135456
42.8694	0.0707946	111	0.000637789
43.1853	0.0707946	91	0.000777962
43.5758	0.0794328	54	0.00147098
43.632	0.44377	39	0.0113787
43.9339	0.17825	23	0.00775001
43.9459	0	1000	0
43.9569	2.14469	48	0.044681
44.407	1.5164	40	0.03791
44.5609	2.50808	45	0.055735
44.6237	0.887033	39	0.0227444
44.6247	0.875836	49	0.0178742
44.6454	4.23745	32	0.13242
44.6497	7.36264	30	0.245421
44.6506	4	24	0.166667
44.652	1.38811	29	0.0478657
44.6565	2.69019	43	0.0625627
44.6708	0.288867	33	0.00875354
45.0577	1.2313	38	0.0324025
45.0827	5.80246	22	0.263748
45.2124	0.727324	34	0.0213919
45.2148	2.38298	39	0.0611022
45.2207	2.07016	36	0.0575044
45.4065	4.42217	34	0.130064
45.5412	2.77621	32	0.0867566
45.5422	1.06192	36	0.0294977
45.5432	0.1	10	0.01
45.6076	0.641069	32	0.0200334
46.0483	2.00475	73	0.0274623
46.0539	1.57739	74	0.0213161
46.1177	3.82392	34	0.112468
46.1315	1.49812	44	0.0340482
46.2454	21.0968	21	1.00461
46.5282	2.05962	41	0.0502347
46.5346	1.55748	17	0.0916165
46.6074	0.0891251	25	0.003565
46.6225	3.23647	40	0.0809117
47.0216	0.899746	43	0.0209243
47.0325	0.0891251	333	0.000267643
47.0348	0.126191	52	0.00242676
47.0408	1.59666	19	0.0840348
47.0539	0.751781	54	0.0139219
47.3483	0.100237	63	0.00159107
47.3553	1.16138	53	0.0219128
47.3653	0.632456	34	0.0186016
47.3735	2.05548	38	0.0540916
48.1166	11.2298	39	0.287943
48.1343	0.982704	46	0.0213631
48.1501	0	1000	0
48.2096	0.681504	45	0.0151445
48.3841	3.53973	57	0.0621005
48.4069	2.19313	43	0.0510031
48.4656	0.470131	54	0.00870614
48.6325	0	1000	0
49.0057	1.10261	38	0.0290161
49.0398	1.89287	43	0.0440203
49.1011	0.0794328	43	0.00184727
49.3745	4.09975	39	0.105122
49.3752	7.12982	32	0.222807
49.3899	4.68654	17	0.275679
49.4299	24.8625	20	1.24312
49.4328	0.0794328	125	0.000635463
49.7482	0.517539	29	0.0178462
49.8186	0.0893367	29	0.00308058
49.8202	0.1	100	0.001
50.3811	29.4105	22	1.33684
50.3836	0.1	30	0.00333333
50.3947	1.426	59	0.0241695
50.4246	0.0794328	143	0.000555474
50.8267	0	1000	0
50.8577	0	500	0
50.8591	1.27607	33	0.0386688
50.8745	30.8163	14	2.20116
50.8771	0.402015	28	0.0143577
50.8814	0.158866	41	0.00387477
50.889	0.476597	74	0.0064405
50.921	0.522639	57	0.0091691
50.9729	0.955457	83	0.0115115
51.5736	0.30514	51	0.00598313
51.5951	0.141589	30	0.00471964
51.5973	0.851552	74	0.0115075
51.5982	0.1	500	0.0002
51.5995	3.17731	24	0.132388
51.6127	0.221359	50	0.00442719
51.614	0.393639	80	0.00492049
51.6204	0.364525	39	0.00934681
51.6336	0.357347	38	0.00940387
51.6406	0.623876	125	0.00499101
52.0285	3.31781	31	0.107026
52.0292	1.19598	39	0.0306661
52.0458	0.714895	74	0.00966075
52.7635	3.35013	56	0.0598237
52.7646	0.991124	40	0.0247781
52.7767	0.0891251	28	0.00318304
52.7787	3.86747	48	0.0805722
52.78	0.55603	143	0.00388832
52.7828	0	125	0
52.7919	6.36508	23	0.276743
52.7936	0.0891251	19	0.00469079
53.209	1.59243	36	0.0442341
53.3799	1.0695	71	0.0150634
53.6469	0.411096	40	0.0102774
53.7011	0.0707946	22	0.00321794
54.0851	0.462353	70	0.00660504
54.2196	0.602853	63	0.00956909
54.2448	2.05487	48	0.0428097
54.3744	0.424767	73	0.00581873
54.9197	9.8	18	0.544444
54.9315	3.31569	37	0.0896132
54.9434	0	1000	0
54.9472	4.278	20	0.2139
55.0034	0.578626	39	0.0148366
55.2039	0.686263	38	0.0180596
55.2249	0	91	0
55.2345	0.0891251	9	0.00990279
55.2365	1.5	63	0.0238095
55.2939	1.85573	48	0.038661
55.5592	0.0891251	333	0.000267643
55.6822	0	0	0
55.7124	1.09739	37	0.0296593
55.7196	4.46684	39	0.114534
55.7213	3.1	31	0.1
55.7457	0	1000	0
55.9626	0.224404	51	0.00440007
55.9648	0	0	0
56.0001	0.0891251	25	0.003565
56.3371	0.0794328	43	0.00184727
56.5697	0.0891251	500	0.00017825
56.6398	6.41701	34	0.188735
57.1262	2.14978	32	0.0671806
57.1309	0.0891251	333	0.000267643
57.1432	0.582067	26	0.0223872
57.2131	1.83163	37	0.0495035
57.5514	0.55603	80	0.00695037
57.7101	4.2	23	0.182609
57.7384	5.42623	26	0.208701
57.7648	0.158866	31	0.0051247
57.778	0	1000	0
57.8014	3.8937	28	0.139061
57.8039	6.83122	34	0.200918
57.8505	6.11957	25	0.244783
58.4881	0.291034	57	0.00510586
58.5623	1.76986	20	0.0884932
58.5671	0.0891251	38	0.0023454
58.5719	2.76099	30	0.092033
58.5769	0.0891251	125	0.000713001
58.5896	0.425776	77	0.00552956
58.6017	0.476597	26	0.0183307
59.0094	0.44167	69	0.00640102
59.0167	6.5131	21	0.310148
59.0226	2.05487	31	0.0662861
59.3853	0.425776	45	0.00946169
59.3902	1.05249	28	0.037589
59.3912	1.69907	49	0.0346749
59.3955	1.22116	39	0.0313117
59.4083	0.283851	108	0.00262825
59.8011	16.9594	31	0.547076
59.8402	0.624648	42	0.0148726
59.9495	0.123082	34	0.00362007
60.1097	1.00953	33	0.0305919
60.3471	6.01754	27	0.222872
60.4547	1.57829	40	0.0394574
60.4687	1.40585	71	0.0198008
60.4785	0.335808	39	0.00861047
60.4886	1.91145	23	0.0831067
60.5029	1.50565	43	0.0350151
60.5097	0.828327	25	0.0331331
60.9862	0.446684	28	0.015953
60.9893	1.57739	60	0.0262899
61.6192	6.29822	27	0.233268
61.6438	2.22813	37	0.0602197
61.6519	0.134005	36	0.00372236
61.6775	0.0707946	111	0.000637789
61.6821	0	1000	0
61.8258	2.1	91	0.0230769
61.9701	13.8213	16	0.863832
62.4325	0.637151	95	0.00670685
62.4333	1.82695	55	0.0332174
62.4347	0.0794328	333	0.000238537
62.4365	1.15554	26	0.0444437
62.4394	0.902137	120	0.00751781
62.4452	1.53635	42	0.0365798
62.4463	0.495562	111	0.00446452
62.4469	1.32501	35	0.0378574
62.4693	5.48933	19	0.288912
62.4781	0.1	500	0.0002
62.4866	0.1	500	0.0002
62.4872	0.1	77	0.0012987
62.5449	7.52423	41	0.183518
62.7571	0.641701	42	0.0152786
62.8622	0.1	500	0.0002
62.8677	1.71168	44	0.0389019
62.8935	0	0	0
62.8979	0	1000	0
62.9159	25.1752	23	1.09457
62.9278	0.0893367	48	0.00186118
63.5069	8.81704	22	0.400775
63.5319	0.495562	111	0.00446452
63.5627	2.14408	47	0.0456187
63.6003	1.1	167	0.00658683
63.8703	0	0	0
64.0767	0	1000	0
64.1256	2.85877	43	0.0664831
64.2164	0.0891251	333	0.000267643
64.7059	1.61276	38	0.0424411
64.7163	2.09941	55	0.0381711
64.7191	0.716391	92	0.00778686
64.721	3.46661	36	0.0962948
64.7331	9.06171	21	0.43151
64.7378	0.118092	38	0.00310768
65.1129	0	500	0
65.1618	2.35558	56	0.0420639
65.183	0.495562	111	0.00446452
65.5974	25.1752	22	1.14433
65.6084	4.76	32	0.14875
65.7317	0.0891251	500	0.00017825
65.8674	1.55748	42	0.0370829
66.2783	1.91196	34	0.0562341
66.2921	1.473	35	0.0420856
66.2987	2.3	83	0.0277108
66.3055	0.0794328	83	0.000957022
66.3135	4.02088	43	0.0935089
66.3151	0.686707	42	0.0163502
66.3167	3.10022	39	0.0794929
66.3214	20.1037	23	0.874075
66.3282	0.1	500	0.0002
66.5423	3.09788	36	0.0860522
66.8113	0.0891251	500	0.00017825
66.9082	0.141589	17	0.00832877
67.1993	2.02443	53	0.0381968
67.377	0	0	0
67.4188	0.618575	44	0.0140585
67.4245	0	1000	0
67.4646	22.7539	28	0.812639
67.9674	0.523015	52	0.010058
67.9949	0.53602	42	0.0127624
68.0201	0.713001	111	0.00642343
68.0493	4.0095	40	0.100237
68.2013	0.563677	40	0.0140919
68.3398	0	1000	0
68.3508	7.38725	22	0.335784
68.3582	0.0707946	83	0.000852947
68.9389	3.69986	35	0.10571
68.9624	0.0794328	333	0.000238537
68.9645	0.337405	107	0.00315332
68.9719	28.718	27	1.06363
68.9738	1.6038	33	0.0486
69.0225	0.449873	20	0.0224937
69.4521	0	1000	0
69.4856	0.145862	42	0.00347291
69.4994	3.8937	37	0.105235
69.5098	0.678018	40	0.0169505
69.5472	0.424767	44	0.00965381
69.5587	4.24349	32	0.132609
69.5701	0	1000	0
69.732	4.3	23	0.186957
69.9242	5.02642	24	0.209434
70.0924	0.476597	125	0.00381278
70.1468	2.39764	25	0.0959055
70.1503	1.6	59	0.0271186
70.1509	0.337873	73	0.0046284
70.156	0	19	0
70.1606	0.566357	83	0.00682357
70.1612	1.17366	39	0.030094
70.1676	2.52383	53	0.0476194
70.1763	0.266742	68	0.00392268
70.1815	1.84503	22	0.083865
70.7038	0.313421	47	0.00666853
70.8388	1.07099	46	0.0232823
71.0533	2.85323	42	0.0679339
71.1192	0.623876	50	0.0124775
71.1656	2.18875	40	0.0547187
71.2641	0.0630957	87	0.000725238
71.2945	0.780589	26	0.0300227
71.3012	6.7	29	0.231034
71.3084	0.8019	16	0.0501187
71.3108	30.2639	20	1.5132
71.3152	0.401063	35	0.0114589
71.3417	1.48669	24	0.0619453
71.5101	0	0	0
71.7199	3.47588	50	0.0695176
71.7432	1.42939	32	0.0446684
71.9999	0.477729	46	0.0103854
72.2319	1.51832	54	0.0281171
72.3994	3.17731	49	0.0648431
72.431	0.0891251	77	0.00115747
72.4575	0.789147	59	0.0133754
72.4695	4.3	45	0.0955556
72.5046	5.99248	33	0.18159
72.5103	29.8831	27	1.10678
72.5148	11	27	0.407407
72.518	0	87	0
72.5261	0.71	37	0.0191892
72.5324	1.45465	22	0.0661204
72.5457	0.758947	49	0.0154887
72.5529	1.01758	45	0.022613
72.582	0.0891251	333	0.000267643
72.9625	3.70747	56	0.0662049
72.9685	0.618575	118	0.00524216
73.1485	29.3107	19	1.54267
73.2341	0.527349	45	0.0117189
73.2446	1.23715	103	0.0120112
73.2735	1.62828	63	0.0258456
73.3236	2.30846	30	0.0769488
73.673	1.15273	64	0.0180114
73.6754	0	1000	0
73.6773	0.0794328	80	0.00099291
73.696	7.86864	22	0.357665
73.9095	2.03463	37	0.0549899
73.9994	0.0891251	500	0.00017825
74.0567	0.141589	200	0.000707946
74.0707	1.01758	40	0.0254396
74.0752	1.8711	48	0.0389813
74.0941	0.0891251	40	0.00222813
74.5617	1.02737	83	0.012378
74.7733	2.03463	43	0.0473169
74.7823	1.02737	63	0.0163075
74.7857	1.66762	17	0.0980955
74.8078	0	0	0
75.0503	1.85439	38	0.0487998
75.2389	0	0	0
75.2414	1.49022	33	0.0451581
75.244	2.1	45	0.0466667
75.2527	0	1000	0
75.2558	0	0	0
75.634	0.980376	59	0.0166165
75.6461	1.55262	34	0.0456652
75.6499	16.1085	32	0.503391
75.6653	21.4814	31	0.69295
75.6667	0.637151	23	0.0277022
75.6695	0.701662	37	0.0189638
75.701	1.09739	35	0.0313541
75.7158	1.2	77	0.0155844
75.7538	0.0794328	125	0.000635463
76.0375	0.915646	34	0.0269308
76.157	0.40095	80	0.00501187
76.1898	0.0891251	48	0.00185677
76.296	0.551306	67	0.00822845
76.328	4.54289	35	0.129797
76.3364	0.0630957	87	0.000725238
76.3406	0.5	167	0.00299401
76.3432	0.0794328	143	0.000555474
76.3438	0	1000	0
76.3464	1.29339	75	0.0172451
76.3481	0.418013	24	0.0174172
76.3521	0.437887	36	0.0121635
76.362	0.630957	49	0.0128767
76.6465	0.350831	103	0.00340613
76.8659	4.55617	41	0.111126
76.9012	1.06192	34	0.0312329
76.9103	0.0630957	111	0.00056843
76.9843	0	0	0
77.3871	1.38811	42	0.0330501
77.4192	3.29763	53	0.0622194
77.4296	4.76128	32	0.14879
77.492	28.1762	23	1.22505
77.4947	2.90293	52	0.0558257
77.5005	0.44167	143	0.0030886
77.5116	0.326545	28	0.0116623
77.533	11	18	0.611111
78.0571	8.99091	24	0.374621
78.0708	0.714895	77	0.00928436
78.0726	0.1	500	0.0002
78.1047	1.05249	43	0.0244766
78.4603	3.68132	33	0.111555
78.6286	4.90188	32	0.153184
78.7123	0	1000	0
78.7841	0.126191	36	0.00350532
78.7887	3.9215	20	0.196075
79.3069	0.285323	30	0.00951075
79.3119	1.35678	44	0.0308359
79.334	0	1000	0
79.4031	4.90188	30	0.163396
79.4218	2.46073	52	0.0473218
80.1086	4.5608	43	0.106065
80.3769	0.676782	54	0.012533
80.4509	3.35795	34	0.0987634
80.4588	3.55957	44	0.0808992
80.482	6.75179	35	0.192908
80.4994	3.30784	32	0.10337
80.5701	4.04886	41	0.0987526
80.6324	0.126191	24	0.00525798
81.0713	1.87163	43	0.0435262
81.3346	3.9645	36	0.110125
81.3474	4.6345	33	0.14044
81.4174	0.300712	70	0.00429589
81.7786	1.08	30	0.036
81.8063	1.34323	39	0.0344419
81.8131	0.252982	67	0.00377585
81.8171	3.07469	35	0.0878484
81.8324	1.38811	43	0.0322815
81.9025	3.17731	48	0.066194
82.0315	4.94842	37	0.133741
82.229	1.90451	49	0.0388676
82.5419	1.38	39	0.0353846
82.6259	1.82978	63	0.0290441
82.9032	0.1	500	0.0002
83.0944	0.0794328	111	0.000715611
83.4393	4.7799	23	0.207822
83.4436	0	1000	0
83.5005	0.995268	42	0.0236969
83.5442	0.0707946	333	0.000212596
83.5545	0.49	43	0.0113953
83.5679	6.74145	30	0.224715
83.5734	0.782443	35	0.0223555
83.6011	0.126191	83	0.00152038
83.7723	2.3056	38	0.0606737
83.8475	0.337405	69	0.00488992
83.9216	2.24063	41	0.0546496
84.0071	2.2	87	0.0252874
84.0688	7.66476	10	0.766476
84.1033	3.48413	37	0.0941657
84.129	4.36394	29	0.150481
84.1319	3.0514	41	0.0744243
84.1491	3.21733	33	0.0974949
84.4884	3.1939	45	0.0709756
84.5053	4.44824	19	0.234118
84.931	0.674145	42	0.0160511
84.9533	25.9323	28	0.926155
84.9624	5.48086	19	0.288467
84.9638	18.3323	15	1.22216
84.9891	1.09739	41	0.0267657
85.3511	0.1	500	0.0002
85.3522	0	1000	0
85.3598	2.30355	65	0.0354393
85.3635	0.0707946	100	0.000707946
85.4399	0	0	0
85.4995	0.0794328	111	0.000715611
85.6672	8.8334	28	0.315479
85.6976	0.0891251	500	0.00017825
85.7148	0.168303	46	0.00365876
85.7277	1.84066	20	0.092033
85.8654	0.221359	30	0.00737865
86.199	0	500	0
86.2518	1.67601	27	0.0620743
86.2598	8.12964	30	0.270988
86.3768	0	1000	0
86.3799	7.7874	40	0.194685
86.4053	0.17825	49	0.00363776
86.4159	0.100237	15	0.0066825
86.4537	2.02244	39	0.0518573
86.699	0.1	36	0.00277778
86.9241	7.22105	23	0.313959
87.0301	0	1000	0
87.2905	0.291034	52	0.0055968
87.339	0.0794328	32	0.00248228
87.3537	10.9787	28	0.392095
87.3574	0.402015	17	0.023648
87.3595	1.1354	40	0.0283851
87.3705	0	1000	0
87.3743	7.28536	28	0.260191
87.4384	2.10499	18	0.116944
87.7331	1.6974	31	0.0547548
87.8664	0.44167	31	0.0142474
88.0606	1.62828	42	0.0387685
88.0724	3.78202	56	0.067536
88.1762	7.57563	23	0.329375
88.4992	1.74326	56	0.0311296
88.5203	3.18486	52	0.0612473
88.6055	0.1	111	0.000900901
88.6416	0.151832	34	0.00446565
88.7106	9.71464	27	0.359801
88.7472	2.06525	71	0.0290881
88.7919	4.89722	33	0.148401
89.2767	1.10261	61	0.0180756
89.2867	3.01845	25	0.120738
89.2917	0.378574	55	0.00688317
89.2983	1.24775	63	0.0198056
89.5596	0.893837	28	0.0319228
89.6014	0.112468	27	0.00416549
89.64	0	0	0
89.6567	0	0	0
90.0525	0.353973	154	0.00229853
90.0728	0.0891251	28	0.00318304
90.1022	1.20351	53	0.0227077
90.2476	7.98525	24	0.332719
90.3776	0.707946	31	0.022837
90.591	0.3565	47	0.00758511
90.6369	6.60858	24	0.275357
90.661	2.61236	38	0.0687464
90.74	2.03334	38	0.0535091
91.1231	9.71464	18	0.539702
91.1358	0.325715	33	0.00987014
91.151	0.325655	41	0.00794281
91.1568	2.26006	28	0.0807164
91.1801	0	143	0
91.3595	3.04385	51	0.0596834
91.4381	0.340807	44	0.00774562
91.4538	0.796214	41	0.0194199
91.4644	2.45199	46	0.0533042
91.4717	0.770498	40	0.0192625
91.4949	1.83195	30	0.061065
91.5101	0.37024	40	0.00925599
91.5212	3.46353	49	0.0706843
91.5372	4.36881	20	0.21844
91.5488	14.3858	28	0.51378
91.5561	7.64366	27	0.283098
91.5596	0.0794328	48	0.00165485
92.1275	0.0891251	500	0.00017825
92.1384	0	1000	0
92.2907	0.312679	36	0.00868551
92.6726	0.0794328	91	0.000872888
92.676	2.25465	38	0.0593328
92.7045	7.81654	26	0.300636
92.71	8.77031	19	0.461595
92.9001	0.0891251	500	0.00017825
92.9463	0.676782	46	0.0147127
93.2469	1.58249	41	0.0385973
93.4472	0.476597	31	0.0153741
93.4618	0.0794328	33	0.00240706
93.4994	1.66809	87	0.0191734
93.5003	0.424767	125	0.00339814
93.6208	0.236117	35	0.00674621
93.6234	0.517354	39	0.0132655
94.0172	0.296633	44	0.00674166
94.0898	7.24555	27	0.268354
94.0971	0.0891251	50	0.0017825
94.1019	1.28106	34	0.0376783
94.1237	1.87163	51	0.0366986
94.149	1.05249	43	0.0244766
94.1855	0	1000	0
94.1899	0.27902	34	0.00820647
94.3141	0.954517	55	0.0173549
94.4156	1.48669	87	0.0170883
94.5683	0.0891251	250	0.0003565
94.5897	4.31021	39	0.110518
94.6015	0.278675	88	0.00316676
94.9584	5.5	18	0.305556
94.9712	1.23706	44	0.0281151
94.974	4.99101	27	0.184852
94.9817	0.982704	41	0.0239684
95.006	0	0	0
95.0101	2.33454	36	0.0648484
95.038	0.44167	43	0.0102714
95.039	0.326545	42	0.00777489
95.0985	0	1000	0
95.339	1.56489	46	0.0340193
95.3594	7.71661	15	0.514441
95.3878	0.794328	54	0.0147098
95.3894	6.81242	25	0.272497
95.3976	0.390295	17	0.0229585
95.4088	3.20148	38	0.0842496
95.4566	0.618575	73	0.00847364
95.6756	0.141589	34	0.00416439
95.6863	1.46556	37	0.0396097
95.6932	2.04988	40	0.0512469
95.6945	1.10261	85	0.0129719
95.853	1.87163	87	0.021513
95.8619	0.1	500	0.0002
95.883	0	1000	0
95.9218	0	1000	0
96.1209	9.07149	23	0.394413
96.1314	0.44167	154	0.00286799
96.1392	0.158866	24	0.0066194
96.2258	2.36742	36	0.0657618
96.5322	8.73761	20	0.436881
96.533	3.85086	28	0.137531
96.5368	0.982704	63	0.0155985
96.792	0.476597	125	0.00381278
96.9278	1.27093	56	0.0226951
96.9447	7.24555	31	0.233727
96.9904	0.638664	32	0.0199583
97.065	0.495562	111	0.00446452
97.3456	8.08497	23	0.351521
97.4584	7.92901	35	0.226543
97.5341	7.7874	30	0.25958
97.5498	0.656196	40	0.0164049
97.5513	0.1	17	0.00588235
97.6032	1.10261	47	0.0234598
97.9997	4.34312	36	0.120642
98.0081	5.08013	34	0.149416
98.0257	2.94113	25	0.117645
98.0606	0.1	500	0.0002
98.1179	0.630957	32	0.0197174
98.5746	0	0	0
98.6772	0.80594	32	0.0251856
98.6818	0.28	63	0.00444444
98.8749	0.0794328	333	0.000238537
99.1791	9.06171	38	0.238466
99.2291	1.5	63	0.0238095
99.2412	8.77853	36	0.243848
99.3376	0.40095	49	0.00818265
99.6352	0.623876	111	0.0056205
99.6404	0.504766	83	0.00608152
99.6678	5.99409	30	0.199803
99.6882	0.40095	120	0.00334125
99.689	1.98582	49	0.040527
99.9746	0.0794328	333	0.000238537
100	0.0893367	43	0.0020776
100.043	4.48123	41	0.109298
100.132	0.271312	34	0.00797975
100.177	0.0794328	24	0.0033097
100.243	1.34962	47	0.0287153
100.244	4.99101	34	0.146794
100.253	3.38675	50	0.0677351
100.294	0.0794328	333	0.000238537
100.315	0.425776	91	0.00467886
100.317	11.3581	40	0.283952
100.329	0.326079	53	0.00615243
100.492	0.668438	42	0.0159152
100.559	0.81	46	0.0176087
100.602	0.126191	80	0.00157739
100.624	1.06192	77	0.0137912
100.712	0	1000	0
100.717	0.0891251	50	0.0017825
100.724	0.40095	80	0.00501187
100.733	0	0	0
100.801	7	14	0.5
100.809	3.01845	32	0.0943265
101.22	2.33454	91	0.0256543
101.24	1.6974	34	0.0499235
101.249	0.851552	50	0.017031
101.264	1.07263	36	0.0297952
101.291	0.0891251	500	0.00017825
101.302	0.659526	43	0.0153378
101.574	4.77951	46	0.103902
101.787	7.86385	30	0.262128
101.791	1.7605	43	0.0409418
101.817	1.07204	63	0.0170165
101.819	0.495562	120	0.00412968
101.896	0.1	38	0.00263158
101.941	0	0	0
102.015	0.893367	54	0.0165438
102.172	5.71916	27	0.211821
102.351	6.4576	20	0.32288
102.544	0.0891251	500	0.00017825
102.72	0.1	40	0.0025
102.724	0.151832	66	0.00230049
103.316	6.94053	33	0.210319
103.36	5.931	30	0.1977
103.377	0.534751	143	0.00373951
103.378	0.73278	50	0.0146556
103.381	0.466908	45	0.0103757
103.386	0.1	1000	0.0001
103.387	0	1000	0
103.39	5.32528	29	0.18363
103.393	5.6	18	0.311111
103.397	0.796633	38	0.020964
103.398	1.1354	37	0.0306866
103.402	0.44167	61	0.00724049
103.405	6.75179	28	0.241135
103.646	4.8114	21	0.229114
103.821	7.57563	23	0.329375
103.845	4.82282	31	0.155575
103.868	1.28106	39	0.0328477
103.873	0	28	0
103.873	1.81569	41	0.0442851
103.881	0.893837	40	0.0223459
103.883	1.09	37	0.0294595
103.889	0.1	500	0.0002
103.892	3.08212	53	0.0581531
103.999	0.626842	59	0.0106244
104.178	1.1373	34	0.03345
104.532	2.83178	48	0.0589955
104.539	1.5	67	0.0223881
104.625	3.33618	34	0.0981229
104.651	1.50922	48	0.0314422
104.988	3.80902	38	0.100237
104.993	0.601425	60	0.0100237
104.999	8.8334	31	0.284948
105.002	2.15035	45	0.0477855
105.046	0.40095	75	0.005346
105.456	1.35642	36	0.0376783
105.461	1.86013	41	0.0453691
105.485	5.4113	26	0.208127
105.512	1.87163	91	0.0205673
105.531	3.15659	38	0.0830681
105.576	0.133688	39	0.00342789
105.686	2.16436	33	0.0655867
105.738	0.0891251	333	0.000267643
105.764	0.597161	24	0.0248817
105.782	0.745108	45	0.016558
105.813	4.99101	21	0.237667
105.876	1.01193	36	0.0281091
106.055	0	1000	0
106.057	3.47588	36	0.0965522
106.061	0.0891251	500	0.00017825
106.063	0.0794328	500	0.000158866
106.064	0.535493	26	0.0205959
106.065	0.393639	103	0.00382174
106.077	0.504766	63	0.00801216
106.094	5.63973	28	0.201419
106.19	0.566357	100	0.00566357
106.266	2.41782	39	0.0619954
106.552	5.43948	19	0.286288
106.573	0.175416	54	0.00324844
106.615	0.409636	60	0.00682726
106.701	0.0707946	71	0.000997107
106.777	2.06525	91	0.0226951
106.945	0.714694	38	0.0188077
106.981	2.5486	26	0.0980233
106.988	3.01845	51	0.0591852
107.004	0.0794328	500	0.000158866
107.014	6.72548	36	0.186819
107.047	4.7977	33	0.145385
107.051	2.35419	28	0.0840782
107.069	0.491352	43	0.0114268
107.131	2.75547	41	0.0672066
107.133	0	1000	0
107.142	0.0794328	333	0.000238537
107.216	3.26428	37	0.0882239
107.602	0.711312	36	0.0197587
107.683	7.36667	36	0.20463
107.76	0.402015	16	0.025126
107.787	2.45199	38	0.0645261
108.103	2.55466	42	0.0608252
108.149	0.195597	39	0.0050153
108.624	0.566357	48	0.0117991
108.818	0.562341	34	0.0165395
108.84	4.99101	18	0.277278
108.872	1.49994	46	0.0326075
108.878	3.9	24	0.1625
108.928	2.46073	50	0.0492147
109.246	0.394574	33	0.0119568
109.307	0.44167	87	0.00507667
109.339	0.495562	52	0.00953004
109.367	5.08013	21	0.241911
109.399	0.40095	32	0.0125297
109.861	0.278675	100	0.00278675
109.893	1.39668	46	0.0303627
109.937	4.81276	54	0.0891251
109.946	0.126191	43	0.00293469
110.183	4.33003	46	0.094131
110.212	6.63563	65	0.102087
110.286	0.0891251	500	0.00017825
110.561	0.55603	83	0.00669915
110.757	0.424767	87	0.00488238
110.771	0.252982	41	0.0061703
110.837	0.495562	111	0.00446452
110.849	5.8	17	0.341176
111.338	1.33688	63	0.0212203
111.483	0.0630957	111	0.00056843
111.495	5.2388	38	0.137863
111.499	0.635463	100	0.00635463
111.507	0.248369	33	0.00752634
111.521	6.64839	39	0.170472
111.526	0.1	500	0.0002
111.544	0.0794328	83	0.000957022
111.55	1.13271	49	0.0231166
111.583	0.350831	18	0.0194906
111.591	1.23082	36	0.0341896
111.605	1.02737	33	0.0311325
111.614	0.562341	77	0.00730313
111.674	0.139338	44	0.00316676
111.948	0.347851	105	0.00331286
111.962	8.02272	16	0.50142
111.971	0	1000	0
111.971	0.1	54	0.00185185
111.983	0.0891251	125	0.000713001
111.985	0.246259	58	0.00424585
112.272	4.98854	25	0.199542
112.378	3.80902	38	0.100237
112.643	4.74324	43	0.110308
112.654	0.0891251	500	0.00017825
112.67	2.139	54	0.0396112
112.672	9.53194	25	0.381278
112.682	0.0709627	25	0.00283851
112.685	1.44225	37	0.0389798
112.698	0.1	500	0.0002
112.701	1.74752	71	0.024613
113.006	0.40095	100	0.0040095
113.57	3.55157	24	0.147982
113.572	0.794328	31	0.0256235
113.577	1.1147	33	0.0337788
113.585	1.07204	43	0.0249312
113.589	6.88338	37	0.186037
113.591	7.8582	30	0.26194
113.608	1.04355	29	0.0359845
113.616	0.753566	33	0.0228353
113.628	0.124009	30	0.00413363
113.862	0.504766	65	0.00776563
113.95	0.398107	35	0.0113745
114.169	0.495562	87	0.00569612
114.189	1.23329	25	0.0493315
114.191	0.318486	49	0.00649971
114.193	0	0	0
114.197	0.0891251	333	0.000267643
114.207	2.04988	50	0.0409975
114.211	3.7589	32	0.117466
114.538	1.37223	43	0.0319123
114.652	0.0794328	143	0.000555474
114.66	0.0794328	100	0.000794328
114.663	1.60806	42	0.0382872
114.664	0.126191	77	0.00163885
114.765	1.06697	61	0.0174913
114.993	0.1	21	0.0047619
115.054	0.0891251	500	0.00017825
115.068	1.04918	43	0.0243996
115.073	1.23622	60	0.0206036
115.178	2.0856	42	0.0496572
115.222	0	5	0
115.664	0.55603	87	0.00639115
115.785	0.246259	22	0.0111936
115.787	0	1000	0
115.924	0.0794328	333	0.000238537
116.213	2.08487	35	0.0595676
116.304	2.90947	41	0.0709627
116.371	0.190903	38	0.00502377
116.862	0.0891251	500	0.00017825
116.873	1.02737	64	0.0160527
116.888	2.7262	39	0.0699025
116.889	0.0948683	35	0.00271052
116.916	0	1000	0
116.92	6.24199	34	0.183588
117.176	0	0	0
117.348	1.55748	71	0.0219363
117.349	0.0794328	36	0.00220647
117.351	0.318486	46	0.0069236
118.173	6.83122	16	0.426951
118.248	0.158866	33	0.00481411
118.316	0.0794328	26	0.00305511
118.405	0	63	0
118.426	8.21947	34	0.241749
118.428	0.44167	26	0.0169873
118.459	3.9645	31	0.127887
118.575	7.15025	28	0.255366
118.7	0	0	0
118.991	0.40095	83	0.00483072
118.993	3.38675	50	0.0677351
118.994	0	1000	0
119	1.33688	12	0.111406
119.003	5.83378	37	0.15767
119.006	7.02927	37	0.18998
119.269	2.21359	34	0.0651057
119.305	0.40095	91	0.00440604
119.338	0	1000	0
119.34	0.49	46	0.0106522
119.366	2.60617	29	0.0898681
119.397	1.95073	19	0.10267
119.401	1.35978	72	0.0188858
119.423	0.449873	56	0.00803345
119.497	0.44167	26	0.0169873
119.521	0.269432	45	0.00598737
119.726	0.0891251	27	0.00330093
119.931	0.506107	61	0.00829684
119.951	0	1000	0
119.952	0	1000	0
119.96	0	0	0
119.961	4.38926	47	0.0933886
119.968	4.21994	34	0.124116
119.971	0.0891251	59	0.00151059
119.983	0	0	0
120.04	3.9	27	0.144444
120.407	0.551306	48	0.0114855
120.453	7.82387	35	0.223539
120.89	0.225471	50	0.00450941
121.256	3.65413	54	0.0676691
121.258	9.2224	34	0.271247
121.323	4.98854	28	0.178162
121.387	3.02561	35	0.0864461
121.408	0.477729	45	0.0106162
121.442	0.6	143	0.0041958
121.462	1.34005	34	0.0394133
121.549	0.0891251	125	0.000713001
121.891	0.252982	18	0.0140546
121.894	8.6	16	0.5375
121.895	7.00669	37	0.18937
121.912	5.59723	38	0.147296
121.923	1.90903	35	0.0545438
121.966	2.20522	21	0.105011
122.382	4.52767	22	0.205803
122.385	2.15488	50	0.0430977
122.412	0	167	0
122.459	1.38811	69	0.0201175
122.617	2.31107	32	0.0722211
122.731	0	0	0
122.845	4.57709	41	0.111636
122.874	0.0891251	500	0.00017825
122.936	1.2448	44	0.0282908
123.002	1.55748	89	0.0174998
123.288	0.0891251	87	0.00102443
123.313	0.0794328	49	0.00162108
123.463	0	1000	0
123.481	0.684431	44	0.0155553
123.485	0.0891251	29	0.00307328
123.537	0.337405	67	0.00503589
123.618	3.38675	25	0.13547
123.976	7.82387	33	0.237087
124.014	0	143	0
124.057	0	1000	0
124.38	0	0	0
124.508	0.0794328	83	0.000957022
124.626	0.336606	40	0.00841514
124.628	1.73925	39	0.0445962
124.636	0	0	0
124.637	4.90188	21	0.233423
124.639	0	1000	0
124.643	2.27145	25	0.0908579
124.644	0.318486	43	0.00740665
124.646	0	1000	0
124.663	1.44776	48	0.0301618
124.828	6.26484	37	0.16932
125.069	3.93843	52	0.075739
125.089	9.89289	16	0.618305
125.147	8.65818	24	0.360757
125.15	6.23876	21	0.297084
125.151	1.51513	111	0.0136498
125.195	0.59186	39	0.0151759
125.198	0.76466	39	0.0196067
125.232	0.278675	37	0.00753176
125.233	0.44167	100	0.0044167
125.26	7.00363	31	0.225923
125.267	0.40095	65	0.00616846
125.577	4.4167	34	0.129903
125.688	0.0630957	80	0.000788697
125.729	0	143	0
125.734	6.23876	24	0.259948
125.816	1.51832	98	0.0154931
125.924	0.44167	42	0.010516
126.24	5.18582	32	0.162057
126.247	1.7	111	0.0153153
126.249	0.411096	51	0.00806071
126.254	4.28937	32	0.134043
126.704	4.17688	38	0.109918
126.717	0.955457	19	0.0502872
126.736	0.33991	67	0.00507328
126.738	0.425776	88	0.00483836
126.755	1.17004	29	0.0403463
126.83	0.141589	47	0.00301254
126.847	0.993477	33	0.0301054
126.862	2.92417	26	0.112468
126.874	0.0794328	500	0.000158866
127.351	7.06672	18	0.392596
127.394	0.674145	59	0.0114262
127.407	2.2	87	0.0252874
127.462	0.506107	48	0.0105439
127.504	0.0891251	500	0.00017825
127.514	2.46165	52	0.0473394
127.629	9.80376	16	0.612735
127.88	0.0794328	20	0.00397164
127.881	9.87339	37	0.266848
127.911	6.52896	37	0.176458
127.93	7.32561	34	0.215459
127.942	7.86385	35	0.224681
128.444	8.92012	38	0.23474
128.599	0	1000	0
128.939	0	8	0
128.941	0.0848699	61	0.00139131
129.01	2.53054	48	0.0527195
129.388	6.60858	32	0.206518
129.395	0.53602	34	0.0157653
129.406	0.0891251	333	0.000267643
129.408	0.495562	143	0.00346547
129.586	0.424767	143	0.0029704
129.592	0.55603	111	0.00500928
129.752	0.948683	57	0.0166436
129.777	5.59723	34	0.164624
129.797	0	24	0
129.798	1.33688	44	0.0303836
129.812	2.12888	68	0.0313071
129.822	7.36811	27	0.272893
129.824	7.64366	34	0.224813
129.84	6.24472	27	0.231286
129.903	0.357347	56	0.00638119
130.401	5.5603	28	0.198582
130.407	1.40585	21	0.0669454
130.452	0.393639	103	0.00382174
130.522	1.79606	38	0.0472648
130.719	0.676782	35	0.0193366
130.786	0.551306	109	0.00505785
130.864	5.36314	33	0.162519
130.889	1.5	63	0.0238095
130.923	2.76754	32	0.0864858
130.925	1.74207	34	0.0512372
131.189	0	37	0
131.506	4.55617	33	0.138066
131.748	7.02927	37	0.18998
131.757	0.1	49	0.00204082
131.778	0.731044	45	0.0162454
131.958	0.80403	40	0.0201008
132.019	5.5	18	0.305556
132.214	0.1	9	0.0111111
132.331	3.70747	38	0.0975651
132.343	5.5603	28	0.198582
132.353	0.158866	48	0.0033097
132.359	0.0707946	49	0.00144479
132.367	12.3037	31	0.396893
132.393	1.19145	41	0.0290597
132.398	7.41495	34	0.218087
132.445	0.0891251	500	0.00017825
132.549	0	0	0
132.699	0.378574	125	0.0030286
132.761	0.357347	22	0.016243
132.807	1.10261	54	0.0204187
133.214	12.3915	19	0.652185
133.246	0.534751	91	0.00587638
133.271	0	0	0
133.942	2.25534	50	0.0451069
133.964	9.90603	35	0.283029
134.14	0.0630957	333	0.000189477
134.493	4.32073	26	0.166182
134.524	2.19313	38	0.057714
134.54	11.8227	30	0.39409
134.547	0.543663	38	0.0143069
134.553	4.11584	33	0.124722
134.606	0.623876	87	0.00717098
134.778	0	1000	0
134.868	0.664078	52	0.0127707
134.886	9.2224	31	0.297497
135.014	0	18	0
135.024	0	0	0
135.027	10.3631	27	0.383817
135.032	0	0	0
135.066	1.19598	41	0.0291702
135.178	0.731044	33	0.0221528
135.213	36.4363	23	1.58419
135.311	0.476597	63	0.00756503
135.428	0	45	0
135.495	5.92538	32	0.185168
135.501	14.7644	30	0.492147
135.536	1.4512	54	0.0268741
135.585	1.50356	73	0.0205967
135.982	23.7964	19	1.25244
135.989	5.8527	32	0.182897
136.015	0.424767	143	0.0029704
136.027	3.54558	43	0.0824553
136.069	2.52975	39	0.0648655
136.556	1.02981	47	0.0219109
136.563	0.798105	40	0.0199526
136.57	1.29646	44	0.0294649
136.576	8.92012	31	0.287746
136.597	1.91196	32	0.0597488
136.821	3.01845	39	0.0773961
137.03	2.01008	39	0.0515404
137.046	0.504766	27	0.018695
137.053	7.1	28	0.253571
137.066	0.126191	48	0.00262899
137.081	7.45962	34	0.2194
137.467	11.6103	34	0.34148
137.499	0.534751	118	0.00453178
137.503	6.59292	22	0.299678
137.513	3.47588	37	0.0939427
137.711	2.5461	42	0.0606213
138.166	0	1000	0
138.166	6.21472	28	0.221954
138.169	2.97254	45	0.0660565
138.188	0.0891251	87	0.00102443
138.191	0.225471	43	0.0052435
138.209	0.952256	47	0.0202608
138.22	1.19145	40	0.0297862
138.621	4.52767	27	0.167692
138.629	0.437887	31	0.0141254
138.706	0.337405	103	0.00327577
138.974	0	0	0
138.981	6.41701	24	0.267375
139.066	1.89287	34	0.0556727
139.219	0.0891251	333	0.000267643
139.311	0	0	0
139.315	1.6974	29	0.058531
139.321	8.55601	27	0.316889
139.323	0.476597	125	0.00381278
139.327	0.0891251	16	0.00557032
139.329	1.28541	36	0.0357058
139.473	0.623876	125	0.00499101
139.776	0.0794328	32	0.00248228
139.822	3.84884	47	0.0818902
139.833	1.62828	80	0.0203534
139.846	0	48	0
139.9	0.44167	63	0.00701064
139.989	0	1000	0
140.417	0.393639	69	0.00570491
140.42	11.1264	34	0.327246
140.432	12.9901	31	0.419035
140.519	0.713001	111	0.00642343
140.533	0.0630957	125	0.000504766
140.784	0.0535493	59	0.000907615
140.933	0	1000	0
141.108	1.8588	51	0.036447
141.538	0.946436	36	0.0262899
141.58	1.76668	61	0.028962
141.858	1.51281	36	0.0420224
141.975	0.451069	35	0.0128877
141.998	0.350831	75	0.00467775
142.003	9.33817	34	0.274652
142.014	1.1	77	0.0142857
142.032	0.495562	111	0.00446452
142.055	1.19149	87	0.0136953
142.467	0.40095	19	0.0211026
142.513	0.495562	87	0.00569612
142.516	8.83798	35	0.252514
142.879	0.235624	60	0.00392706
142.91	0.312679	133	0.00235097
142.93	10.0528	32	0.314151
142.934	3.25655	42	0.0775369
142.948	12.3715	32	0.38661
142.952	0.44167	53	0.0083334
142.978	0.26	47	0.00553191
142.997	0.27	57	0.00473684
143.091	0.517539	48	0.0107821
143.376	2.41273	59	0.0408937
143.562	2.15683	37	0.0582926
143.565	18.9729	24	0.790539
143.592	2.14978	42	0.0511852
143.613	10.0085	25	0.400341
143.64	0.635463	100	0.00635463
143.643	0.0891251	59	0.00151059
143.721	0.45	40	0.01125
144.034	3.01845	32	0.0943265
144.069	5.34751	33	0.162046
144.082	10.1784	33	0.308436
144.087	0.0891251	500	0.00017825
144.092	14.5362	23	0.632009
144.116	0.44167	33	0.0133839
144.128	1.76986	13	0.136143
144.173	0.0891251	500	0.00017825
144.835	0.149994	34	0.0044116
144.837	22.3704	12	1.8642
145.365	0.319332	16	0.0199583
145.567	2.46658	54	0.0456773
145.579	1.78673	42	0.0425413
145.587	0.316228	46	0.00687452
145.606	0	1000	0
145.674	0.0794328	36	0.00220647
145.675	1.30309	27	0.0482625
146.162	0	1000	0
146.279	0	167	0
146.297	7.00866	25	0.280347
146.404	0	1000	0
146.613	0.284605	37	0.00769203
146.627	1.63214	36	0.0453373
146.627	1.35036	43	0.0314037
146.641	0.424767	143	0.0029704
146.65	5.41771	37	0.146424
146.746	1.45473	47	0.0309518
146.767	1.4512	32	0.0453501
146.926	0.7	125	0.0056
146.956	0	1000	0
147.115	2.58677	55	0.0470322
147.122	5.01672	32	0.156773
147.138	1.80427	31	0.0582024
147.145	0.177828	41	0.00433727
147.182	9.27507	18	0.515282
147.407	9.12161	35	0.260617
147.428	1.75167	45	0.038926
147.435	8.32265	33	0.252202
147.436	0	0	0
147.437	0	7	0
147.451	1.38811	70	0.0198301
147.462	3.25655	50	0.065131
147.499	0.240131	42	0.00571741
147.57	10.0085	19	0.526765
147.688	0.40095	20	0.0200475
147.74	0.7	125	0.0056
147.85	5.8527	34	0.172138
148.192	8.77031	25	0.350812
148.227	0	1000	0
148.61	0	1000	0
148.626	4.92484	32	0.153901
148.632	3.10736	24	0.129473
148.647	0.495562	83	0.00597063
148.935	0.68	41	0.0165854
149.072	0	0	0
149.078	32.9646	21	1.56974
149.118	0.637267	50	0.0127453
149.233	0.491352	83	0.0059199
149.69	1.92899	33	0.0584542
149.693	8.12964	31	0.262246
149.695	0	0	0
149.697	0.534751	143	0.00373951
149.711	1.26491	39	0.0324336
149.713	1.55262	36	0.0431283
149.729	1.23706	39	0.0317196
150.015	0.100237	48	0.00208828
150.693	0.312679	100	0.00312679
150.755	10.0528	27	0.372327
151.06	0.393639	100	0.00393639
151.074	0.637151	30	0.0212384
151.082	9.98204	30	0.332735
151.154	4.99101	16	0.311938
151.156	3.82291	36	0.106192
151.181	4.99101	18	0.277278
151.508	2.32275	24	0.0967814
151.594	0	0	0
151.835	0.0891251	125	0.000713001
152.388	9.07149	32	0.283484
152.39	6.56683	35	0.187624
152.423	0.55603	125	0.00444824
152.444	1.33688	31	0.043125
152.46	8.87779	36	0.246605
152.524	1.69907	38	0.0447124
152.826	2.52383	42	0.0600912
152.833	0.0891251	125	0.000713001
152.834	15.0707	33	0.456689
152.845	0.40095	67	0.00598433
152.939	0.312679	18	0.017371
153.094	0.759362	39	0.0194708
153.462	0.0794328	500	0.000158866
153.559	0.0891251	17	0.00524265
154	0.424767	154	0.00275823
154.009	0.0794328	333	0.000238537
154.147	2.41846	40	0.0604615
154.499	1.25297	46	0.0272384
154.974	11.4203	24	0.475847
155.017	0.393639	67	0.00587521
155.041	0.491352	91	0.00539947
155.11	0.44167	103	0.00428806
155.254	0.0893367	25	0.00357347
155.543	13.1858	22	0.599357
155.559	12.5666	15	0.837776
155.571	0	125	0
155.653	0	0	0
156.001	1.37673	56	0.0245845
156.004	6.48228	36	0.180063
156.013	0.268647	75	0.00358195
156.333	0.0891251	500	0.00017825
156.401	0.411096	88	0.00467155
156.444	0	0	0
156.445	1.17282	39	0.0300723
156.539	0.820245	95	0.00863415
156.648	0	1000	0
156.677	0.495562	50	0.00991124
156.684	0	1000	0
156.702	0.252982	29	0.00872352
156.704	0	1000	0
156.744	0	500	0
157.134	0	0	0
157.176	0.0794328	35	0.00226951
157.205	0.55603	111	0.00500928
157.208	0.55603	111	0.00500928
157.703	3.81278	20	0.190639
157.74	0	1000	0
158.228	3.79681	37	0.102617
158.237	2.65629	53	0.0501187
158.244	6.11633	36	0.169898
158.38	0.0794328	50	0.00158866
158.4	0.495562	43	0.0115247
158.495	0	1000	0
158.518	0.44167	69	0.00640102
158.673	0.55603	80	0.00695037
158.674	0.252982	98	0.00258145
158.69	3.28098	43	0.0763018
158.769	4.8114	35	0.137468
158.773	6.31496	39	0.161922
159.084	0	0	0
159.114	11.2795	22	0.512703
159.115	0	1000	0
159.137	17.4914	30	0.583048
159.51	0.424767	24	0.0176986
159.555	0.495562	154	0.00321794
159.623	2.23558	40	0.0558895
160.142	3.94126	53	0.0743634
160.192	5.94089	32	0.185653
160.219	0.0707946	40	0.00176986
160.231	0.537587	44	0.0122179
160.444	0.219479	76	0.00288788
160.587	0	1000	0
160.598	1.17004	76	0.0153953
160.693	0.44167	133	0.00332083
160.741	0.0891251	500	0.00017825
160.868	0.495562	83	0.00597063
160.869	0.259384	59	0.00439634
161.056	4.78863	37	0.129422
161.071	11.2	12	0.933336
161.099	0.347851	54	0.00644168
161.104	3.09788	73	0.0424367
161.121	0.350831	37	0.00948192
161.35	0.393639	32	0.0123012
161.481	11.1264	35	0.317896
161.501	9.33487	35	0.26671
161.504	1.51872	26	0.0584125
161.575	10.2346	30	0.341154
161.839	3.40717	28	0.121685
162.103	10.0528	17	0.591343
162.23	0.44167	67	0.00659209
162.237	0.504766	30	0.0168255
162.278	0.0794328	125	0.000635463
162.354	1.2448	51	0.0244078
162.411	0	0	0
162.849	7.98525	26	0.307125
162.854	5.23861	38	0.137858
162.859	0.0794328	87	0.000913021
162.866	0.318486	27	0.0117958
162.961	0.393639	32	0.0123012
163.102	0	14	0
163.231	2.6194	13	0.201492
163.499	0.738778	58	0.0127376
163.655	18.7606	28	0.67002
163.662	0	0	0
163.685	0.1	125	0.0008
163.917	1.26791	38	0.0333662
164.008	1.19149	80	0.0148937
164.036	11.1264	33	0.337162
164.287	3.93082	26	0.151185
164.297	11.3189	16	0.70743
164.315	6.56683	36	0.182412
164.346	0.347851	67	0.0051918
164.415	1.38811	40	0.0347027
164.479	0.337405	98	0.00344291
164.602	3.15748	32	0.0986712
164.905	0	1000	0
164.93	9.98204	17	0.587179
164.938	0	1000	0
165.287	2.12384	65	0.0326744
165.324	0.55603	67	0.00829895
165.336	1.04348	46	0.0226843
165.519	8.95959	28	0.319986
165.581	1.76668	30	0.0588894
165.614	0.337405	33	0.0102244
165.624	0	1000	0
165.626	3.10736	34	0.091393
165.647	0.424767	11	0.0386152
165.651	0.319332	46	0.006942
165.656	0	143	0
165.788	0.6	143	0.0041958
165.993	0.506107	14	0.0361505
165.997	1.2448	51	0.0244078
166.002	5.41282	39	0.13879
166.007	0.0707946	125	0.000566357
166.009	0.396223	57	0.00695129
166.01	3.58362	32	0.111988
166.042	0.350831	29	0.0120976
166.345	1.51872	27	0.056249
166.406	3.15748	62	0.0509271
166.719	0.476597	125	0.00381278
166.994	3.17731	48	0.066194
167.089	3.97503	46	0.0864137
167.166	4.46006	31	0.143873
167.18	0	111	0
167.54	2.90258	22	0.131935
167.556	0.0707946	250	0.000283178
167.908	0.0891251	500	0.00017825
167.998	0.534751	143	0.00373951
168.255	0.55603	111	0.00500928
168.31	25.5568	23	1.11117
168.338	0.534751	143	0.00373951
168.7	0.291034	52	0.0055968
168.714	0	0	0
168.866	0.379473	114	0.00332871
169.097	0.53602	118	0.00454255
169.127	0.0891251	500	0.00017825
169.138	4.32872	59	0.0733682
169.161	0	0	0
169.413	1.18372	39	0.0303518
169.471	0.283851	51	0.0055657
169.533	1.2119	37	0.0327542
169.602	1.33688	59	0.0226589
169.607	1.03754	52	0.0199526
169.996	0.211881	42	0.00504478
170.229	0	0	0
170.461	0.112468	51	0.00220526
170.613	34.6	6	5.76667
170.63	1.13842	50	0.0227684
170.675	0.214469	41	0.00523094
170.974	0.0707946	333	0.000212596
171.17	0	0	0
171.179	0.55603	125	0.00444824
171.477	0.0794328	91	0.000872888
171.545	0.1	333	0.0003003
171.846	0.637151	68	0.00936987
171.901	11.5395	12	0.961626
171.995	0	0	0
172.002	0.800226	53	0.0150986
172.057	0.0794328	333	0.000238537
172.062	1.426	17	0.0838824
172.074	13.2756	36	0.368767
172.077	5.94674	50	0.118935
172.197	0.393639	67	0.00587521
172.319	0	1000	0
172.33	0.857963	44	0.0194992
172.409	0.279337	56	0.00498816
172.686	0.283851	64	0.00443517
172.721	0	1000	0
172.864	1.55368	43	0.0361321
172.916	0.112468	48	0.00234309
173.022	0.378574	107	0.00353808
173.056	0.0891251	333	0.000267643
173.105	0.937773	42	0.0223279
173.182	1.29646	40	0.0324114
173.517	0.549789	43	0.0127858
173.641	0.694053	107	0.00648648
173.645	0.604455	71	0.00851345
173.692	2.19984	49	0.0448948
173.787	0.300712	103	0.00291954
173.807	0.313421	53	0.0059136
174.136	0.55603	125	0.00444824
174.175	0.301426	82	0.00367593
174.177	0.0707946	38	0.00186302
174.199	0	1000	0
174.213	0.55735	53	0.010516
174.257	2.71528	34	0.0798613
174.59	0	0	0
174.655	1.4512	45	0.0322489
174.735	1.76986	87	0.0203433
174.9	0.283851	35	0.00811002
174.914	0.126191	100	0.00126191
174.933	0.803804	53	0.0151661
174.954	0.635463	67	0.00948452
174.971	1.20285	50	0.024057
174.979	0.40095	33	0.01215
175.321	15.0796	32	0.471237
175.359	0.55603	111	0.00500928
175.366	9.95344	36	0.276484
175.395	2.87767	65	0.0442719
175.413	10.3631	32	0.323846
175.439	2.00946	36	0.0558182
175.449	1.40332	61	0.0230053
175.727	1.90451	49	0.0388676
176.023	0.278675	103	0.00270558
176.061	1.426	24	0.0594167
176.094	2.15035	32	0.0671984
176.379	1.87163	53	0.0353137
176.502	0.44167	107	0.00412776
176.518	0.438958	37	0.0118637
176.522	0.300712	100	0.00300712
176.574	2.16436	46	0.0470513
176.58	0.477729	100	0.00477729
176.631	11.1048	16	0.694053
176.641	0.0891251	500	0.00017825
176.681	2.08066	55	0.0378302
176.763	0.466743	55	0.00848624
176.892	0	0	0
177.006	0.312679	97	0.00322349
177.045	0.915646	50	0.0183129
177.05	2.36742	37	0.0639844
177.608	11.2795	16	0.704966
177.612	7.98525	33	0.241977
177.613	0.283851	97	0.0029263
177.69	0	0	0
177.833	3.18576	49	0.0650154
177.974	5.37293	45	0.119398
177.978	0	125	0
178.02	0.424767	85	0.00499726
178.32	0.378574	154	0.00245828
178.34	0.424767	57	0.00745206
178.403	3.83544	35	0.109584
178.414	0	1000	0
178.427	0.253654	49	0.00517662
178.435	0.551306	34	0.0162149
178.439	4.66908	61	0.0765424
178.531	0.0891251	500	0.00017825
178.819	1.2743	25	0.0509721
178.844	10.0528	22	0.456947
178.864	12.3153	35	0.351865
178.876	9.5598	23	0.415644
178.884	0.449873	35	0.0128535
179.104	0.635463	33	0.0192564
179.164	0.283851	28	0.0101375
179.167	0.197287	65	0.00303518
179.216	0.0707946	154	0.000459705
179.228	0	500	0
179.652	0.0756404	65	0.0011637
179.664	0.476597	125	0.00381278
179.68	0.350831	34	0.0103186
179.956	0	1000	0
180.072	1.20571	42	0.0287073
180.121	1.20637	94	0.0128337
180.285	0.642052	23	0.0279153
180.311	0.0891251	500	0.00017825
180.323	10.3184	34	0.303482
180.44	0.445625	143	0.00311626
180.646	7.98525	28	0.285187
180.661	0.0891251	500	0.00017825
180.952	0.0891251	143	0.000623252
181.005	1.06697	32	0.0333427
181.281	39.215	11	3.565
181.412	0.378574	103	0.00367548
181.702	0	0	0
181.758	6.91066	39	0.177196
181.802	0.478392	39	0.0122665
181.841	0.0891251	500	0.00017825
181.941	0	1000	0
182.195	1.6	59	0.0271186
182.2	0.791021	51	0.0155102
182.208	0.495562	83	0.00597063
182.23	0.495562	125	0.0039645
182.756	0.268647	65	0.00413302
182.783	0.197287	69	0.00285923
182.834	0.635463	111	0.00572489
183.058	0.577734	42	0.0137556
183.097	1.2	77	0.0155844
183.181	0.425776	48	0.00887033
183.266	2.6194	48	0.0545708
183.401	0.424767	125	0.00339814
183.404	2.3056	63	0.0365968
183.469	0	500	0
183.518	0	1000	0
183.531	0.495562	143	0.00346547
183.552	0	1000	0
183.556	0	1000	0
183.585	0.0891251	125	0.000713001
183.651	2.01008	50	0.0402015
183.654	1.12032	46	0.0243547
183.861	0	0	0
183.926	0.635463	100	0.00635463
184.067	0	1000	0
184.08	3.00712	26	0.115659
184.088	2.1369	38	0.0562341
184.1	2.18959	38	0.0576208
184.125	0.0707946	111	0.000637789
184.126	0.393639	143	0.00275272
184.141	7.36811	36	0.20467
184.147	4.8454	32	0.151419
184.168	0.145862	46	0.00317092
184.29	0.623876	125	0.00499101
184.349	0.44167	83	0.00532133
184.466	0.378574	103	0.00367548
184.565	0.445625	67	0.00665113
184.627	4.52767	41	0.110431
184.63	4.30344	32	0.134482
184.632	0.126191	49	0.00257534
184.639	18.7461	22	0.852098
184.659	0	1000	0
184.664	0.437918	29	0.0151006
184.736	0.44167	34	0.0129903
184.747	0	1000	0
184.833	0	1000	0
184.95	0	500	0
184.96	4.26891	50	0.0853783
184.972	1.15547	53	0.0218013
184.983	0.6	91	0.00659341
184.998	0.397164	154	0.00257899
185.014	0.1	500	0.0002
185.016	0.478392	38	0.0125893
185.332	2.80303	36	0.0778618
185.426	3.47027	40	0.0867566
185.436	0.337405	34	0.00992367
185.44	0.638484	34	0.0187789
185.671	1.07459	42	0.0255854
185.789	0.0891251	16	0.00557032
185.817	1.51281	43	0.0351816
185.846	0.284605	35	0.00813157
186.13	1.27093	61	0.0208348
186.174	0.283851	50	0.00567701
186.186	1.59243	46	0.034618
186.193	6.24648	18	0.347027
186.198	4.33232	35	0.123781
186.378	1.79148	32	0.0559838
186.684	1.57456	100	0.0157456
186.844	2.30902	51	0.0452749
186.845	0.248369	69	0.00359956
186.853	0.6	167	0.00359281
186.866	0.378574	67	0.00565036
186.878	2.46826	28	0.0881523
186.903	0.55603	154	0.00361058
186.935	2.2	87	0.0252874
186.992	1.61276	64	0.0251994
187.038	1.48201	47	0.0315322
187.18	1.426	53	0.0269057
187.527	1.33688	59	0.0226589
187.683	0.495562	111	0.00446452
187.727	0.0891251	45	0.00198056
187.977	0.92033	69	0.0133381
188.004	1.92074	55	0.0349225
188.027	0.623876	111	0.0056205
188.091	4.88483	22	0.222038
188.097	2.4955	24	0.103979
188.535	0.0891251	40	0.00222813
188.538	11.7779	35	0.336511
188.692	6.30072	25	0.252029
188.939	0.0751781	42	0.00178995
188.989	0.800226	50	0.0160045
189.228	0	0	0
189.267	14.7961	17	0.870357
189.306	1.6	59	0.0271186
189.325	0.495562	125	0.0039645
189.512	1.23715	41	0.0301744
189.685	0.678209	91	0.00745285
189.698	1.00742	49	0.0205597
189.781	1.33688	133	0.0100517
189.791	2.10499	30	0.0701662
190.007	2.08066	34	0.061196
190.022	2.51432	43	0.0584725
190.025	0.6	143	0.0041958
190.05	2.52975	47	0.0538246
190.083	0.80403	98	0.00820439
190.128	34.9504	17	2.05591
190.158	0.491352	107	0.00459207
190.196	0	1000	0
190.206	8.26715	32	0.258348
190.243	0.0794328	14	0.00567377
190.283	0	1000	0
190.35	4.4425	40	0.111062
190.425	0.0707946	143	0.000495067
190.449	5.87781	36	0.163273
190.508	7.22839	30	0.240946
190.727	3.10736	45	0.0690525
190.772	0.449873	23	0.0195597
190.794	0	1000	0
190.856	0.211881	72	0.00294279
190.866	1.27093	59	0.0215411
191.178	0.402015	32	0.012563
191.216	0.875836	43	0.0203683
191.225	0.44167	143	0.0030886
191.269	1.13035	46	0.0245728
191.364	8.30263	30	0.276754
191.508	1.5143	38	0.0398499
191.656	1.2743	54	0.0235982
191.665	4	49	0.0816327
191.762	0.55603	87	0.00639115
191.809	0	1000	0
191.822	0.353973	167	0.0021196
192.029	2.69019	50	0.0538039
192.204	9.91638	31	0.319883
192.212	0.551306	51	0.0108099
192.241	1.82695	32	0.0570923
192.245	10.0085	20	0.500427
192.249	8.95959	20	0.44798
192.26	3.78574	41	0.0923352
192.316	12.5306	28	0.447523
192.349	2.27081	31	0.0732518
192.419	2.46073	50	0.0492147
192.74	0.637151	63	0.0101135
192.749	0.445625	27	0.0165046
192.762	0	1000	0
192.907	0.635463	47	0.0135205
192.974	1.5143	57	0.0265666
193.043	0.0891251	500	0.00017825
193.082	2.16436	65	0.0332979
193.147	0.461257	87	0.00530181
193.216	0.213184	57	0.00374006
193.232	0	1000	0
193.272	0.77874	37	0.021047
193.325	0	143	0
193.37	0.393639	83	0.00474264
193.398	0.0707946	111	0.000637789
193.464	0.476597	167	0.00285387
193.511	0.0794328	59	0.00134632
193.515	0.77874	105	0.00741657
193.567	0.337405	103	0.00327577
193.71	0.10695	71	0.00150634
193.777	0.44167	30	0.0147223
193.786	0	71	0
193.87	2.14525	30	0.0715085
193.924	13.9442	27	0.51645
193.929	1.23413	56	0.0220381
193.982	0.445625	143	0.00311626
194.167	0.55603	111	0.00500928
194.183	0.0891251	10	0.00891251
194.185	1.03263	100	0.0103263
194.194	7.33648	41	0.178939
194.199	0.0891251	125	0.000713001
194.263	0.942488	56	0.0168301
194.32	0	1000	0
194.535	9.98204	17	0.587179
194.538	0	1000	0
194.554	12.484	28	0.445856
194.584	0.0893367	43	0.0020776
194.599	0.379473	43	0.00882496
194.601	0.601425	65	0.00925269
195.063	0.380374	39	0.00975319
195.074	0.358195	38	0.00942619
195.143	0.319332	36	0.00887033
195.212	0.350831	103	0.00340613
195.366	2.70641	50	0.0541282
195.399	0.354813	30	0.0118271
195.432	0.0707946	31	0.0022837
195.618	0.206036	30	0.00686787
195.631	0.0891251	16	0.00557032
195.663	0.280505	36	0.00779179
195.674	0.0891251	500	0.00017825
195.683	0.495562	63	0.00786606
195.767	1.19716	44	0.0272081
195.773	1.56339	41	0.0381315
195.833	13.027	10	1.3027
195.88	0	0	0
195.99	4.29533	41	0.104764
196.013	5.11075	44	0.116154
196.157	0.567701	73	0.00777673
196.174	5.89622	42	0.140386
196.353	0.0891251	56	0.00159152
196.413	0	1000	0
196.428	0	0	0
196.431	0.221885	36	0.00616347
196.459	4.76868	35	0.136248
196.47	6.14963	48	0.128117
196.487	1.95463	43	0.0454565
196.539	2.4	40	0.06
196.584	0.915646	39	0.0234781
196.899	0.397164	182	0.00218222
196.964	1.0428	37	0.0281838
196.974	4.81276	22	0.218762
196.994	4.6071	30	0.15357
197.001	1.70715	33	0.0517318
197.024	7.7874	29	0.268531
197.032	0.0891251	83	0.0010738
197.401	0.393639	100	0.00393639
197.467	2.41209	40	0.0603023
197.523	6.95176	25	0.27807
197.561	0.0794328	125	0.000635463
198.004	0.44167	83	0.00532133
198.153	6.64839	34	0.195541
198.154	8.12523	44	0.184664
198.172	0.253654	46	0.00551423
198.227	0.449873	91	0.00494366
198.51	0.0891251	500	0.00017825
198.52	0.623876	125	0.00499101
198.56	0	500	0
198.581	0.312679	44	0.00710633
[truncated: 24,963 more rows]

## Sheet: crack proportion
Time periods	Tensile	Shear
1	75.5814	24.4186
2	71.2707	28.7293
3	67.3469	32.6531
4	70.5882	29.4118
5	62.201	37.799
6	70.3704	29.6296
7	58.9286	41.0714
8	68.0851	31.9149
9	70.297	29.703
10	74.2308	25.7692
11	76.2712	23.7288
12	86.0169	13.9831
13	85.6589	14.3411
14	88.6621	11.3379
15	85.2761	14.7239
16	86.2069	13.7931
17	87.7601	12.2399
18	84.7795	15.2205
19	76.408	23.592
20	84.6725	15.3275
21	76.4653	23.5347
22	74.6909	25.3091
23	75.2643	24.7357

## Sheet: lgN-b
Time periods	lgN/b
1	1.92
2	1.68
3	1.71
4	1.52
5	1.92
6	1.72
7	1.2
8	1.61
9	1.16
10	1.36
11	1.5
12	1.56
13	1.43
14	1.68
15	1.52
16	1.95
17	2.01
18	1.66
19	1.92
20	1.85
21	2.06
22	2.15
23	1.5
